# Supplementary material for: Methyl 2-[(Z)-5-bromo-2-oxoindolin-3-yl­idene]­hydrazinecarbodi­thio­ate
Source: IUCrdata. 2024 Aug 16;9(Pt 8):x240787. doi: 10.1107/S2414314624007879 (PMC11375598; doi:10.1107/S2414314624007879)
Supplement: Supplementary file 1 [file x-09-x240787-sup1.cif]

##############################################################################
#                                                                            #
# This CIF contains the data for a data article accepted for                 #
# publication in IUCrData. It conforms to the requirements of                #
# Notes for Authors for IUCrData, and has been                               #
# peer reviewed under the auspices of IUCrData.                              #
#                                                                            #
# Full details of the Crystallographic Information File format               #
# are given in the paper "The Crystallographic Information File (CIF):       #
# a New Standard Archive File for Crystallography" by S. R. Hall, F. H.      #
# Allen and I. D. Brown [Acta Cryst. (1991), A47, 655-685].                  #
#                                                                            #
# The current version of the core CIF dictionary is obtainable from          #
# ftp://ftp.iucr.org/pub/cif_core.dic.                                       #
#                                                                            #
# Software is freely available for graphical display of the structure(s)     #
# in this CIF. For information consult the CIF software page                 #
# http://www.iucr.org/resources/cif/software.                                #
#                                                                            #
# This file may be used for bona fide research purposes within the           #
# scientific community so long as proper attribution is given to the data    # 
# article from which it was obtained.                                        #
#                                                                            #
##############################################################################
data_I
_audit_creation_method
;
Olex2 1.5
(compiled 2023.08.24 svn.re1ec1418 for OlexSys, GUI svn.r6817)
;
_journal_date_recd_electronic     2024-08-05
_journal_date_accepted     2024-08-09
_journal_name_full     'IUCrData'
_journal_year     2024
_journal_volume     9
_journal_issue      1
_journal_page_first     0
_journal_page_last     0
_journal_paper_category     HO
_journal_paper_doi     10.1107/S2414314624007879
_journal_coeditor_code     HB4481
_publ_contact_author_name     'Mohd Abdul Fatah Abdul Manan'
_publ_contact_author_address
;
Faculty of Applied Sciences,
University Teknologi MARA,
40450 Shah Alam,
Selangor,
Malaysia
;
_publ_contact_author_email     'abdfatah@uitm.edu.my'
_publ_contact_author_fax     ?
_publ_contact_author_phone     ?
_publ_section_title
;
Methyl 2-[(<i>Z</i>)-5-bromo-2-oxoindolin-3-ylidene]hydrazinecarbodithioate
;
_publ_section_title_footnote     .
loop_
    _publ_author_name
    _publ_author_footnote
    _publ_author_address
    'Abdul Manan, Mohd Abdul Fatah' .
;
Faculty of Applied Sciences,
Universiti Teknologi MARA,
40450 Shah Alam,
Selangor,
Malaysia
;
    'Cordes, David B.' .
;
EaStCHEM School of Chemistry,
University of St Andrews,
St Andrews,
Fife KY16 9ST,
United Kingdom
;
    'McKay, Aidan P.' .
;
EaStCHEM School of Chemistry,
University of St Andrews,
St Andrews,
Fife KY16 9ST,
United Kingdom
;
_publ_section_synopsis
;
The crystal structure of a new <i>S</i>-methyl-substituted dithiocarbazate imine
containing the 5-bromoisatin moiety is described.
;
_chemical_name_systematic
;
Methyl 2-[(<i>Z</i>)-5-bromo-2-oxoindolin-3-ylidene]hydrazinecarbodithioate
;
_chemical_name_common     ?
_chemical_formula_moiety     'C10 H8 Br N3 O S2'
_chemical_formula_sum     'C10 H8 Br N3 O S2'
_chemical_formula_iupac     'C10 H8 Br N3 O S2'
_chemical_formula_weight     330.22
_chemical_melting_point     ?
_space_group_crystal_system     monoclinic
_space_group_name_H-M_alt     'P 1 21/n 1'
_space_group_name_Hall     '-P 2yn'
loop_
    _space_group_symop_operation_xyz
    'x, y, z'
    '-x+1/2, y+1/2, -z+1/2'
    '-x, -y, -z'
    'x-1/2, -y-1/2, z-1/2'
_cell_length_a     6.6331(3)
_cell_length_b     7.5726(3)
_cell_length_c     24.6985(10)
_cell_angle_alpha     90
_cell_angle_beta     97.141(4)
_cell_angle_gamma     90
_cell_volume     1230.98(9)
_cell_formula_units_Z     4
_cell_measurement_reflns_used     3279
_cell_measurement_theta_min     3.6090
_cell_measurement_theta_max     75.3340
_cell_measurement_temperature     125
loop_
    _twin_individual_id
    _twin_individual_mass_fraction_refined
    _twin_individual_twin_matrix_11
    _twin_individual_twin_matrix_12
    _twin_individual_twin_matrix_13
    _twin_individual_twin_matrix_21
    _twin_individual_twin_matrix_22
    _twin_individual_twin_matrix_23
    _twin_individual_twin_matrix_31
    _twin_individual_twin_matrix_32
    _twin_individual_twin_matrix_33
    1 0.944(3) 1.0000 0.0000 0.0000 0.0000 1.0000 0.0000 0.0000 0.0000 1.0000
    2 0.056(3) 1.0014 0.0326 0.0068 0.0352 -0.9992 -0.0160 -0.8360 0.1572
                                                                         -1.0007
_exptl_crystal_description     needle
_exptl_crystal_colour     orange
_exptl_crystal_size_max     0.11
_exptl_crystal_size_mid     0.01
_exptl_crystal_size_min     0.01
_exptl_crystal_size_rad     0.400
_exptl_crystal_density_diffrn     1.782
_exptl_crystal_density_meas     ?
_exptl_crystal_density_method     ?
_exptl_crystal_F_000     656
_exptl_absorpt_coefficient_mu     7.626
_exptl_absorpt_correction_type     multi-scan
_exptl_absorpt_process_details
;
(CrysAlisPr; Rigaku OD, 2023)
;
_exptl_absorpt_correction_T_min     0.02538
_exptl_absorpt_correction_T_max     0.11398
_diffrn_ambient_temperature     125
_diffrn_source     'Rotating Anode'
_diffrn_radiation_type     'Cu K\a'
_diffrn_radiation_wavelength     1.54184
_diffrn_radiation_monochromator     'Rigaku Osmic Confocal Optical System'
_diffrn_measurement_device_type     'Rigaku XtaLAB P200K'
_diffrn_measurement_device     'AFC11: Quarter \c 4 circle'
_diffrn_measurement_method     'shutterless scans'
_diffrn_detector     'hybrid photon counting detector'
_diffrn_measurement_specimen_support     Loop
_diffrn_detector_area_resol_mean     5.8140
_diffrn_reflns_number     11959
_diffrn_reflns_av_R_equivalents     0.1931
_diffrn_reflns_av_unetI/netI     0.0989
_diffrn_reflns_theta_min     6.117
_diffrn_reflns_theta_max     76.341
_diffrn_reflns_theta_full     67.684
_diffrn_measured_fraction_theta_max     0.968
_diffrn_measured_fraction_theta_full     0.999
_diffrn_reflns_limit_h_min     -7
_diffrn_reflns_limit_h_max     7
_diffrn_reflns_limit_k_min     -9
_diffrn_reflns_limit_k_max     9
_diffrn_reflns_limit_l_min     -5
_diffrn_reflns_limit_l_max     30
_diffrn_radiation_probe     x-ray
_refine_special_details
;
Refined as a 2-component twin with HKLF5 generated by TWINROTMAT running in
 PLATON.
NH hydrogen atoms were identifed from F~map~ and refined with N-H restrained to
0.98 \%A.
;
_reflns_number_total     2513
_reflns_number_gt     1869
_reflns_threshold_expression     'I > 2\s(I)'
_refine_ls_structure_factor_coef     Fsqd
_refine_ls_matrix_type     full
_refine_ls_R_factor_all     0.1143
_refine_ls_R_factor_gt     0.0927
_refine_ls_wR_factor_gt     0.2640
_refine_ls_wR_factor_ref     0.2933
_refine_ls_goodness_of_fit_ref     1.136
_refine_ls_restrained_S_all     1.136
_refine_ls_number_reflns     2513
_refine_ls_number_parameters     164
_refine_ls_number_restraints     2
_refine_ls_hydrogen_treatment     mixed
_refine_ls_weighting_scheme     calc
_refine_ls_weighting_details
              'w=1/[\s^2^(Fo^2^)+(0.1450P)^2^+4.1265P] where P=(Fo^2^+2Fc^2^)/3'
_atom_sites_solution_hydrogens     mixed
_atom_sites_solution_primary     dual
_atom_sites_solution_secondary     ?
_refine_ls_shift/su_max     0.000
_refine_ls_shift/su_mean     0.000
_refine_diff_density_max     1.369
_refine_diff_density_min     -1.056
_refine_ls_extinction_method     none
_refine_ls_extinction_coef     .
loop_
    _atom_type_symbol
    _atom_type_description
    _atom_type_scat_dispersion_real
    _atom_type_scat_dispersion_imag
    _atom_type_scat_source
    'C' 'C' 0.0181 0.0091
                         'International Tables Vol C Tables 4.2.6.8 and 6.1.1.4'
    'H' 'H' 0.0000 0.0000
                         'International Tables Vol C Tables 4.2.6.8 and 6.1.1.4'
    'N' 'N' 0.0311 0.0180
                         'International Tables Vol C Tables 4.2.6.8 and 6.1.1.4'
    'O' 'O' 0.0492 0.0322
                         'International Tables Vol C Tables 4.2.6.8 and 6.1.1.4'
    'S' 'S' 0.3331 0.5567
                         'International Tables Vol C Tables 4.2.6.8 and 6.1.1.4'
    'Br' 'Br' -0.6763 1.2805
                         'International Tables Vol C Tables 4.2.6.8 and 6.1.1.4'
_computing_data_collection
;
CrysAlisPro 1.171.42.94a (Rigaku OD, 2023)
;
_computing_cell_refinement
;
CrysAlisPro 1.171.42.94a (Rigaku OD, 2023)
;
_computing_data_reduction
;
CrysAlisPro 1.171.42.94a (Rigaku OD, 2023)
;
_computing_structure_solution
;
<i>SHELXT</i>  (Sheldrick, 2015a)
;
_computing_structure_refinement
;
<i>SHELXL2019/3</i> (Sheldrick, 2015b)
;
_computing_molecular_graphics
;
Mercury (Macrae <i>et al.</i>,  2020)
;
_computing_publication_material
;
Olex2 1.5 (Dolomanov <i>et al.</i>,  2009), publCIF (Westrip,
2010)
;
loop_
    _atom_site_type_symbol
    _atom_site_label
    _atom_site_fract_x
    _atom_site_fract_y
    _atom_site_fract_z
    _atom_site_U_iso_or_equiv
    _atom_site_adp_type
    _atom_site_calc_flag
    _atom_site_occupancy
    _atom_site_disorder_assembly
    _atom_site_disorder_group
    Br Br5 -0.00632(16) 0.49654(14) 0.40002(4) 0.0565(4) Uani d 1 . .
    S S11 0.3366(4) 0.2379(4) 0.68815(10) 0.0606(7) Uani d 1 . .
    S S10 0.7209(4) 0.0479(4) 0.73636(10) 0.0602(7) Uani d 1 . .
    O O2 0.9075(10) 0.0482(9) 0.5665(3) 0.0519(15) Uani d 1 . .
    N N1 0.7784(13) 0.1254(11) 0.4779(3) 0.0497(17) Uani d 1 . .
    N N4 0.6432(12) 0.1539(11) 0.6357(3) 0.0500(17) Uani d 1 . .
    N N3 0.5194(11) 0.2188(10) 0.5925(3) 0.0471(17) Uani d 1 . .
    C C2 0.7769(15) 0.1156(13) 0.5335(4) 0.051(2) Uani d 1 . .
    C C6 0.2344(13) 0.3758(12) 0.4224(4) 0.048(2) Uani d 1 . .
    C C9 0.5992(16) 0.2052(13) 0.4534(4) 0.052(2) Uani d 1 . .
    C C4 0.4781(16) 0.2581(12) 0.4928(4) 0.050(2) Uani d 1 . .
    C C5 0.2935(15) 0.3440(12) 0.4784(4) 0.0483(19) Uani d 1 . .
    H H5 0.210762 0.379717 0.505144 0.058 Uiso calc 1 . .
    C C10 0.5760(17) 0.1466(13) 0.6859(4) 0.054(2) Uani d 1 . .
    C C7 0.3544(14) 0.3217(13) 0.3840(4) 0.051(2) Uani d 1 . .
    H H7 0.309938 0.343966 0.346543 0.061 Uiso calc 1 . .
    C C11 0.3089(19) 0.2206(17) 0.7602(5) 0.065(3) Uani d 1 . .
    H H11A 0.175584 0.266410 0.766485 0.098 Uiso calc 1 . .
    H H11B 0.415852 0.289473 0.781506 0.098 Uiso calc 1 . .
    H H11C 0.320165 0.096497 0.771421 0.098 Uiso calc 1 . .
    C C8 0.5376(16) 0.2359(13) 0.3979(4) 0.053(2) Uani d 1 . .
    H H8 0.618622 0.199134 0.370855 0.064 Uiso calc 1 . .
    C C3 0.5842(16) 0.2045(13) 0.5453(4) 0.052(2) Uani d 1 . .
    H H4 0.753(10) 0.069(10) 0.633(4) 0.04(2) Uiso d 1 . .
    H H1 0.881(13) 0.046(12) 0.467(4) 0.05(3) Uiso d 1 . .
loop_
    _atom_site_aniso_label
    _atom_site_aniso_U_11
    _atom_site_aniso_U_22
    _atom_site_aniso_U_33
    _atom_site_aniso_U_12
    _atom_site_aniso_U_13
    _atom_site_aniso_U_23
    Br5 0.0560(7) 0.0579(7) 0.0547(7) 0.0055(4) 0.0036(5) 0.0015(4)
    S11 0.0661(15) 0.0663(15) 0.0499(13) 0.0133(12) 0.0089(11) 0.0043(11)
    S10 0.0692(16) 0.0626(15) 0.0472(13) 0.0112(12) 0.0007(11) 0.0017(11)
    O2 0.049(4) 0.055(4) 0.051(3) 0.004(3) 0.002(3) -0.001(3)
    N1 0.060(5) 0.048(4) 0.043(4) 0.000(3) 0.012(3) -0.001(3)
    N4 0.052(4) 0.047(4) 0.050(4) 0.007(3) 0.004(3) 0.002(3)
    N3 0.049(4) 0.042(4) 0.050(4) 0.002(3) 0.002(3) 0.000(3)
    C2 0.058(5) 0.047(5) 0.047(5) -0.009(4) 0.008(4) -0.006(4)
    C6 0.034(4) 0.046(4) 0.061(5) 0.000(3) -0.008(4) 0.001(4)
    C9 0.060(6) 0.043(5) 0.056(5) -0.005(4) 0.013(4) -0.001(4)
    C4 0.067(6) 0.038(4) 0.043(4) -0.003(4) 0.002(4) -0.003(3)
    C5 0.058(5) 0.042(4) 0.044(5) -0.007(4) 0.002(4) -0.002(3)
    C10 0.074(6) 0.043(5) 0.046(5) 0.004(4) 0.007(4) -0.002(4)
    C7 0.052(5) 0.055(5) 0.046(5) -0.002(4) 0.009(4) 0.006(4)
    C11 0.070(7) 0.070(7) 0.058(6) 0.009(5) 0.019(5) -0.004(5)
    C8 0.060(6) 0.052(5) 0.049(5) -0.011(4) 0.013(4) 0.000(4)
    C3 0.059(5) 0.046(5) 0.052(5) -0.001(4) 0.012(4) -0.004(4)
_geom_special_details
;
 All esds (except the esd in the dihedral angle between two l.s. planes)
 are estimated using the full covariance matrix.  The cell esds are taken
 into account individually in the estimation of esds in distances, angles
 and torsion angles; correlations between esds in cell parameters are only
 used when they are defined by crystal symmetry.  An approximate (isotropic)
 treatment of cell esds is used for estimating esds involving l.s. planes.
;
loop_
    _geom_bond_atom_site_label_1
    _geom_bond_atom_site_label_2
    _geom_bond_site_symmetry_2
    _geom_bond_distance
    _geom_bond_publ_flag
    Br5 C6 . 1.863(8) ?
    S11 C10 . 1.739(11) ?
    S11 C11 . 1.816(11) ?
    S10 C10 . 1.654(10) ?
    O2 C2 . 1.224(12) ?
    N1 C2 . 1.378(12) ?
    N1 C9 . 1.402(13) ?
    N1 H1 . 0.97(2) ?
    N4 N3 . 1.355(11) ?
    N4 C10 . 1.371(13) ?
    N4 H4 . 0.98(2) ?
    N3 C3 . 1.294(12) ?
    C2 C3 . 1.505(14) ?
    C6 C5 . 1.410(13) ?
    C6 C7 . 1.375(14) ?
    C9 C4 . 1.395(14) ?
    C9 C8 . 1.399(14) ?
    C4 C5 . 1.394(14) ?
    C4 C3 . 1.455(13) ?
    C5 H5 . 0.9500 ?
    C7 H7 . 0.9500 ?
    C7 C8 . 1.383(15) ?
    C11 H11A . 0.9800 ?
    C11 H11B . 0.9800 ?
    C11 H11C . 0.9800 ?
    C8 H8 . 0.9500 ?
loop_
    _geom_angle_atom_site_label_1
    _geom_angle_atom_site_label_2
    _geom_angle_atom_site_label_3
    _geom_angle_site_symmetry_1
    _geom_angle_site_symmetry_3
    _geom_angle
    _geom_angle_publ_flag
    C10 S11 C11 . . 101.9(5) ?
    C2 N1 C9 . . 110.1(8) ?
    C2 N1 H1 . . 110(7) ?
    C9 N1 H1 . . 137(7) ?
    N3 N4 C10 . . 119.6(8) ?
    N3 N4 H4 . . 124(5) ?
    C10 N4 H4 . . 111(5) ?
    C3 N3 N4 . . 116.2(8) ?
    O2 C2 N1 . . 126.5(9) ?
    O2 C2 C3 . . 127.3(9) ?
    N1 C2 C3 . . 106.3(8) ?
    C5 C6 Br5 . . 119.9(7) ?
    C7 C6 Br5 . . 119.3(7) ?
    C7 C6 C5 . . 120.8(8) ?
    C4 C9 N1 . . 110.7(9) ?
    C4 C9 C8 . . 120.8(10) ?
    C8 C9 N1 . . 128.5(9) ?
    C9 C4 C3 . . 106.6(9) ?
    C5 C4 C9 . . 121.3(9) ?
    C5 C4 C3 . . 132.1(9) ?
    C6 C5 H5 . . 121.3 ?
    C4 C5 C6 . . 117.3(9) ?
    C4 C5 H5 . . 121.3 ?
    S10 C10 S11 . . 127.1(6) ?
    N4 C10 S11 . . 114.4(7) ?
    N4 C10 S10 . . 118.4(8) ?
    C6 C7 H7 . . 118.9 ?
    C6 C7 C8 . . 122.3(9) ?
    C8 C7 H7 . . 118.9 ?
    S11 C11 H11A . . 109.5 ?
    S11 C11 H11B . . 109.5 ?
    S11 C11 H11C . . 109.5 ?
    H11A C11 H11B . . 109.5 ?
    H11A C11 H11C . . 109.5 ?
    H11B C11 H11C . . 109.5 ?
    C9 C8 H8 . . 121.2 ?
    C7 C8 C9 . . 117.5(9) ?
    C7 C8 H8 . . 121.2 ?
    N3 C3 C2 . . 126.6(9) ?
    N3 C3 C4 . . 126.9(9) ?
    C4 C3 C2 . . 106.3(8) ?
loop_
    _geom_torsion_atom_site_label_1
    _geom_torsion_atom_site_label_2
    _geom_torsion_atom_site_label_3
    _geom_torsion_atom_site_label_4
    _geom_torsion_site_symmetry_1
    _geom_torsion_site_symmetry_2
    _geom_torsion_site_symmetry_3
    _geom_torsion_site_symmetry_4
    _geom_torsion
    _geom_torsion_publ_flag
    Br5 C6 C5 C4 . . . . -178.0(7) ?
    Br5 C6 C7 C8 . . . . 178.1(8) ?
    O2 C2 C3 N3 . . . . -3.0(17) ?
    O2 C2 C3 C4 . . . . -178.5(9) ?
    N1 C2 C3 N3 . . . . 177.3(9) ?
    N1 C2 C3 C4 . . . . 1.8(10) ?
    N1 C9 C4 C5 . . . . 178.7(8) ?
    N1 C9 C4 C3 . . . . -1.6(11) ?
    N1 C9 C8 C7 . . . . -178.4(9) ?
    N4 N3 C3 C2 . . . . 3.3(14) ?
    N4 N3 C3 C4 . . . . 177.9(9) ?
    N3 N4 C10 S11 . . . . -3.9(12) ?
    N3 N4 C10 S10 . . . . 173.8(7) ?
    C2 N1 C9 C4 . . . . 2.9(11) ?
    C2 N1 C9 C8 . . . . -178.0(10) ?
    C6 C7 C8 C9 . . . . -0.1(15) ?
    C9 N1 C2 O2 . . . . 177.5(9) ?
    C9 N1 C2 C3 . . . . -2.8(10) ?
    C9 C4 C5 C6 . . . . -0.2(14) ?
    C9 C4 C3 N3 . . . . -175.6(10) ?
    C9 C4 C3 C2 . . . . -0.2(10) ?
    C4 C9 C8 C7 . . . . 0.6(14) ?
    C5 C6 C7 C8 . . . . -0.6(15) ?
    C5 C4 C3 N3 . . . . 4.0(17) ?
    C5 C4 C3 C2 . . . . 179.5(10) ?
    C10 N4 N3 C3 . . . . -172.9(9) ?
    C7 C6 C5 C4 . . . . 0.7(13) ?
    C11 S11 C10 S10 . . . . 6.9(9) ?
    C11 S11 C10 N4 . . . . -175.7(8) ?
    C8 C9 C4 C5 . . . . -0.5(14) ?
    C8 C9 C4 C3 . . . . 179.2(9) ?
    C3 C4 C5 C6 . . . . -179.8(10) ?
loop_
    _geom_hbond_atom_site_label_D
    _geom_hbond_atom_site_label_H
    _geom_hbond_atom_site_label_A
    _geom_hbond_site_symmetry_A
    _geom_hbond_distance_DH
    _geom_hbond_distance_HA
    _geom_hbond_distance_DA
    _geom_hbond_angle_DHA
    _geom_hbond_publ_flag
    N4 H4 O2 . 0.98(2) 2.04(8) 2.715(11) 124(7) yes
    N1 H1 O2 3_756 0.97(2) 1.86(4) 2.801(11) 163(10) yes
    C5 H5 Br5 3_566 0.95 3.00 3.941(10) 172 yes
    C7 H7 S10 4_565 0.95 2.83 3.775(10) 171 yes
_shelx_space_group_comment
;
The symmetry employed for this shelxl refinement is uniquely defined
by the following loop, which should always be used as a source of
symmetry information in preference to the above space-group names.
They are only intended as comments.
;
_shelx_estimated_absorpt_T_min     0.488
_shelx_estimated_absorpt_T_max     0.928
_shelx_hkl_file
;
  -2   0   2   76467    7161  -2
   2   0   0   76467    7161   1
  -4   0   4  450234   40078  -2
   4   0   0  450234   40078   1
   6   0   0   17232   19582   1
  -1  -1   1 1858131   78411  -2
   1   1   0 1858131   78411   1
  -2  -1   2   37806    3179  -2
   2   1   0   37806    3179   1
  -3  -1   3  406800   23312  -2
   3   1   0  406800   23312   1
  -4  -1   4  204210   11852  -2
   4   1   0  204210   11852   1
   5   1   0  220621   26162   1
   6   1   0     206     941   1
   7   1   0   18097    4775   1
   0  -2   0   13697    8240  -2
   0   2   0   13697    8240   1
  -1  -2   1 1966944   89852  -2
   1   2   0 1966944   89852   1
  -2  -2   2  231494   22405  -2
   2   2   0  231494   22405   1
  -3  -2   3   11171    1485  -2
   3   2   0   11171    1485   1
  -4  -2   4  474714   33366  -2
   4   2   0  474714   33366   1
   5   2   0   26178    3772   1
   6   2   0     978     817   1
   7   2   0    7058    4590   1
  -1  -3   1  164486    6996  -2
   1   3   0  164486    6996   1
  -2  -3   2   65470   10063  -2
   2   3   0   65470   10063   1
  -3  -3   3  221299   11555  -2
   3   3   0  221299   11555   1
  -4  -3   4  132668    9104  -2
   4   3   0  132668    9104   1
   5   3   0  279383   31124   1
   6   3   0    4433    1310   1
   7   3   0    7165    3561   1
   0  -4   0  841114  109288  -2
   0   4   0  841114  109288   1
  -1  -4   1   58482    3297  -2
   1   4   0   58482    3297   1
  -2  -4   2  726781   42632  -2
   2   4   0  726781   42632   1
  -3  -4   3  112891    6088  -2
   3   4   0  112891    6088   1
  -4  -4   4   96578    7438  -2
   4   4   0   96578    7438   1
   5   4   0     336     976   1
   6   4   0  135554    8837   1
   7   4   0    1467     694   1
  -1  -5   1  468139   42827  -2
   1   5   0  468139   42827   1
  -2  -5   2   49650    4220  -2
   2   5   0   49650    4220   1
  -3  -5   3   90688    8682  -2
   3   5   0   90688    8682   1
  -4  -5   4    6768    1430  -2
   4   5   0    6768    1430   1
   5   5   0   78491   16470   1
   6   5   0   11482     947   1
   7   5   0    2693    3718   1
   0  -6   0   40500    7445  -2
   0   6   0   40500    7445   1
  -1  -6   1    4936    1923  -2
   1   6   0    4936    1923   1
  -2  -6   2   99080    6411  -2
   2   6   0   99080    6411   1
  -3  -6   3   16998    2556  -2
   3   6   0   16998    2556   1
  -4  -6   4   29525    2200  -2
   4   6   0   29525    2200   1
   5   6   0    2545     923   1
   6   6   0   11195    2925   1
  -1  -7   1   29789    3058  -2
   1   7   0   29789    3058   1
  -2  -7   2    8826    1214  -2
   2   7   0    8826    1214   1
  -3  -7   3   60289    6094  -2
   3   7   0   60289    6094   1
  -4  -7   4   16411    1149  -2
   4   7   0   16411    1149   1
   5   7   0    5408     994   1
   0  -8   0   62350    5114  -2
   0   8   0   62350    5114   1
  -1  -8   1   18444    2790  -2
   1   8   0   18444    2790   1
  -2  -8   2   19861    1530  -2
   2   8   0   19861    1530   1
  -3  -8   3    4731    1392  -2
   3   8   0    4731    1392   1
   4   8   0   22850    1146   1
  -1  -9   1   27322    1090  -2
   1   9   0   27322    1090   1
  -2  -9   2    2083    1138  -2
   2   9   0    2083    1138   1
  -7   0   1     200    1988   1
  -5   0   1   18725    1885   1
  -3   0   1  477386   13323   1
  -1   0   1  233813   12844   1
   1   0   1  101726   20212   1
   3   0   1  130296    6792   1
   5   0   1  243116   34287   1
   7   0   1     482    1079   1
  -7   1   1    3900    4464   1
  -6   1   1    3459    6775   1
   5  -1  -4    4919    1009  -2
  -5   1   1    4919    1009   1
   4  -1  -3  454931   30592  -2
  -4   1   1  454931   30592   1
   3  -1  -2  399612   12318  -2
  -3   1   1  399612   12318   1
   2  -1  -1  528156   27854  -2
  -2   1   1  528156   27854   1
   1  -1   0  463861   97553  -2
  -1   1   1  463861   97553   1
   0  -1   1  163641   16014  -2
   0   1   1  163641   16014   1
  -1  -1   2  433237   17249  -2
   1   1   1  433237   17249   1
  -2  -1   3  642522   21712  -2
   2   1   1  642522   21712   1
  -3  -1   4    2847    1480  -2
   3   1   1    2847    1480   1
   4   1   1  129466    9143   1
   5   1   1   45567    8548   1
   6   1   1   17966   23226   1
   7   1   1    -117    1487   1
  -7   2   1   16937    4929   1
  -6   2   1     600     760   1
   5  -2  -4  157465   25747  -2
  -5   2   1  157465   25747   1
   4  -2  -3    6060    1416  -2
  -4   2   1    6060    1416   1
   3  -2  -2  612494   28208  -2
  -3   2   1  612494   28208   1
   2  -2  -1  237157   25340  -2
  -2   2   1  237157   25340   1
   1  -2   0 1520981   91858  -2
  -1   2   1 1520981   91858   1
   0  -2   1 1241929   27563  -2
   0   2   1 1241929   27563   1
  -1  -2   2 6357766  432279  -2
   1   2   1 6357766  432279   1
  -2  -2   3   11415    5304  -2
   2   2   1   11415    5304   1
  -3  -2   4  112873    4756  -2
   3   2   1  112873    4756   1
   4   2   1   19204    2562   1
   5   2   1   47412    3695   1
   6   2   1     549    1317   1
   7   2   1    5215    8164   1
  -7   3   1    6316    1386   1
  -6   3   1   23756    2635   1
   5  -3  -4    2489    1221  -2
  -5   3   1    2489    1221   1
   4  -3  -3  399950   30022  -2
  -4   3   1  399950   30022   1
   3  -3  -2   44275    2541  -2
  -3   3   1   44275    2541   1
   2  -3  -1  522787   20684  -2
  -2   3   1  522787   20684   1
   1  -3   0  128011    5102  -2
  -1   3   1  128011    5102   1
   0  -3   1  799570   12461  -2
   0   3   1  799570   12461   1
  -1  -3   2   41125    5354  -2
   1   3   1   41125    5354   1
  -2  -3   3  485322   25340  -2
   2   3   1  485322   25340   1
  -3  -3   4   18659    3101  -2
   3   3   1   18659    3101   1
   4   3   1   15588    1537   1
   5   3   1    2410    1404   1
   6   3   1   58231    3163   1
   7   3   1    2413     859   1
  -7   4   1   38505    3890   1
  -6   4   1   16270    1192   1
   5  -4  -4    2364    1411  -2
  -5   4   1    2364    1411   1
   4  -4  -3   49181    3459  -2
  -4   4   1   49181    3459   1
   3  -4  -2  236127   14889  -2
  -3   4   1  236127   14889   1
   2  -4  -1   75722    8013  -2
  -2   4   1   75722    8013   1
   1  -4   0  343979   21032  -2
  -1   4   1  343979   21032   1
   0  -4   1    6779    1799  -2
   0   4   1    6779    1799   1
  -1  -4   2    4999    1541  -2
   1   4   1    4999    1541   1
  -2  -4   3  203007   19378  -2
   2   4   1  203007   19378   1
  -3  -4   4   58391    4279  -2
   3   4   1   58391    4279   1
   4   4   1    7291    2230   1
   5   4   1   40666    2906   1
   6   4   1    5693    1054   1
   7   4   1    6303    1083   1
  -7   5   1    2913    4049   1
  -6   5   1   36806    2046   1
   5  -5  -4    5459    1991  -2
  -5   5   1    5459    1991   1
   4  -5  -3   71084    5592  -2
  -4   5   1   71084    5592   1
   3  -5  -2   57095    5847  -2
  -3   5   1   57095    5847   1
   2  -5  -1  121531   10491  -2
  -2   5   1  121531   10491   1
   1  -5   0   57644    3027  -2
  -1   5   1   57644    3027   1
   0  -5   1   71351    7752  -2
   0   5   1   71351    7752   1
  -1  -5   2   22615    3445  -2
   1   5   1   22615    3445   1
  -2  -5   3   23196    2639  -2
   2   5   1   23196    2639   1
  -3  -5   4   24213    4307  -2
   3   5   1   24213    4307   1
   4   5   1   95195    5282   1
   5   5   1   43916    7682   1
   6   5   1   20596    1566   1
  -6   6   1    1619    1106   1
   5  -6  -4   88745    4157  -2
  -5   6   1   88745    4157   1
   4  -6  -3    2039    1205  -2
  -4   6   1    2039    1205   1
   3  -6  -2   73825    5778  -2
  -3   6   1   73825    5778   1
   2  -6  -1   34775    2307  -2
  -2   6   1   34775    2307   1
   1  -6   0   45891    7770  -2
  -1   6   1   45891    7770   1
   0  -6   1   45514    5513  -2
   0   6   1   45514    5513   1
  -1  -6   2  199369   20367  -2
   1   6   1  199369   20367   1
  -2  -6   3    7743    1437  -2
   2   6   1    7743    1437   1
  -3  -6   4  126939   12159  -2
   3   6   1  126939   12159   1
   4   6   1   10520    1260   1
   5   6   1    3174     773   1
   6   6   1    9981    1782   1
   5  -7  -4    2105     605  -2
  -5   7   1    2105     605   1
   4  -7  -3   32764    1292  -2
  -4   7   1   32764    1292   1
   3  -7  -2    1403     854  -2
  -3   7   1    1403     854   1
   2  -7  -1   24334    2541  -2
  -2   7   1   24334    2541   1
   1  -7   0    6455    5022  -2
  -1   7   1    6455    5022   1
   0  -7   1   90941    5305  -2
   0   7   1   90941    5305   1
  -1  -7   2    2745    2686  -2
   1   7   1    2745    2686   1
  -2  -7   3   85317    6566  -2
   2   7   1   85317    6566   1
  -3  -7   4   16574    2882  -2
   3   7   1   16574    2882   1
   4   7   1   15059    1126   1
   5   7   1    3374     889   1
   4  -8  -3    6197     706  -2
  -4   8   1    6197     706   1
   3  -8  -2    5221    1369  -2
  -3   8   1    5221    1369   1
   2  -8  -1    1212    1272  -2
  -2   8   1    1212    1272   1
   1  -8   0   43039    2338  -2
  -1   8   1   43039    2338   1
   0  -8   1    8532    2406  -2
   0   8   1    8532    2406   1
  -1  -8   2    3034    2444  -2
   1   8   1    3034    2444   1
  -2  -8   3    1289    1262  -2
   2   8   1    1289    1262   1
  -3  -8   4    7732    1175  -2
   3   8   1    7732    1175   1
   4   8   1    3704     726   1
   2  -9  -1   22556    1558  -2
  -2   9   1   22556    1558   1
   1  -9   0    5766     869  -2
  -1   9   1    5766     869   1
   0  -9   1    1879     765  -2
   0   9   1    1879     765   1
  -1  -9   2    3124     696  -2
   1   9   1    3124     696   1
  -2  -9   3    3622    1179  -2
   2   9   1    3622    1179   1
   6   0  -4    -107     369  -2
  -6   0   2    -107     369   1
   4   0  -2  156314   12585  -2
  -4   0   2  156314   12585   1
   2   0   0  878636   11592  -2
  -2   0   2  878636   11592   1
   2   0   2  572080  110850   1
   4   0   2   33911    4339   1
   6   0   2    3237    2786   1
   7  -1  -5   24203    4897  -2
  -7   1   2   24203    4897   1
   6  -1  -4     -23    1572  -2
  -6   1   2     -23    1572   1
   5  -1  -3    6738     942  -2
  -5   1   2    6738     942   1
   4  -1  -2   28038    4017  -2
  -4   1   2   28038    4017   1
   3  -1  -1  646574    9992  -2
  -3   1   2  646574    9992   1
   2  -1   0   55918    6613  -2
  -2   1   2   55918    6613   1
   1  -1   1  226251   71098  -2
  -1   1   2  226251   71098   1
   0  -1   2  188972   26367  -2
   0   1   2  188972   26367   1
  -1  -1   3   81618   21310  -2
   1   1   2   81618   21310   1
  -2  -1   4  117991    8034  -2
   2   1   2  117991    8034   1
   3   1   2   57074    5544   1
   4   1   2   18761    1394   1
   5   1   2    9231    2340   1
   6   1   2     -25     289   1
   7   1   2    1901    2412   1
   7  -2  -5     882    4479  -2
  -7   2   2     882    4479   1
   6  -2  -4   10479    8746  -2
  -6   2   2   10479    8746   1
   5  -2  -3    2156    1186  -2
  -5   2   2    2156    1186   1
   4  -2  -2   30328    2159  -2
  -4   2   2   30328    2159   1
   3  -2  -1   15361    1537  -2
  -3   2   2   15361    1537   1
   2  -2   0   62652    5985  -2
  -2   2   2   62652    5985   1
   1  -2   1 1589890  262056  -2
  -1   2   2 1589890  262056   1
   0  -2   2    7757    4612  -2
   0   2   2    7757    4612   1
  -1  -2   3  489881   39880  -2
   1   2   2  489881   39880   1
  -2  -2   4  129014   44194  -2
   2   2   2  129014   44194   1
   3   2   2   60430    2530   1
   4   2   2    4318    2061   1
   5   2   2     775    1369   1
   6   2   2    1554    1677   1
   7   2   2    3411    1812   1
  -7   3   2    8624    6638   1
   6  -3  -4     778     857  -2
  -6   3   2     778     857   1
   5  -3  -3   73956    6163  -2
  -5   3   2   73956    6163   1
   4  -3  -2   57340    5284  -2
  -4   3   2   57340    5284   1
   3  -3  -1   10072    1829  -2
  -3   3   2   10072    1829   1
   2  -3   0  398625   24276  -2
  -2   3   2  398625   24276   1
   1  -3   1  146131    9271  -2
  -1   3   2  146131    9271   1
   0  -3   2    5049    4349  -2
   0   3   2    5049    4349   1
  -1  -3   3    8646    3931  -2
   1   3   2    8646    3931   1
  -2  -3   4  168499   10320  -2
   2   3   2  168499   10320   1
   3   3   2   18760    2071   1
   4   3   2   15530    1987   1
   5   3   2   12223    1605   1
   6   3   2   31585    4774   1
   7   3   2      60     632   1
  -7   4   2     754     786   1
   6  -4  -4   15707    1156  -2
  -6   4   2   15707    1156   1
   5  -4  -3    1659     776  -2
  -5   4   2    1659     776   1
   4  -4  -2   26059    1611  -2
  -4   4   2   26059    1611   1
   3  -4  -1   32650    3200  -2
  -3   4   2   32650    3200   1
   2  -4   0  323574   16858  -2
  -2   4   2  323574   16858   1
   1  -4   1    4210    1309  -2
  -1   4   2    4210    1309   1
   0  -4   2   18574    1904  -2
   0   4   2   18574    1904   1
  -1  -4   3  393725   22534  -2
   1   4   2  393725   22534   1
  -2  -4   4  838051   71795  -2
   2   4   2  838051   71795   1
  -3  -4   5   42047    3524  -2
   3   4   2   42047    3524   1
   4   4   2    3575    2254   1
   5   4   2    5337    1869   1
   6   4   2    3220    1014   1
   7   4   2    2622     551   1
  -7   5   2    1658    3829   1
   6  -5  -4    2840     788  -2
  -6   5   2    2840     788   1
   5  -5  -3    7991    1495  -2
  -5   5   2    7991    1495   1
   4  -5  -2    2458    1236  -2
  -4   5   2    2458    1236   1
   3  -5  -1   39694    4183  -2
  -3   5   2   39694    4183   1
   2  -5   0   76999    8715  -2
  -2   5   2   76999    8715   1
   1  -5   1   39346    5451  -2
  -1   5   2   39346    5451   1
   0  -5   2   19495    2356  -2
   0   5   2   19495    2356   1
  -1  -5   3   72059    4450  -2
   1   5   2   72059    4450   1
  -2  -5   4    6480    1482  -2
   2   5   2    6480    1482   1
  -3  -5   5   24161    2267  -2
   3   5   2   24161    2267   1
   4   5   2    6753    1484   1
   5   5   2    4352    1651   1
   6   5   2     791     789   1
   6  -6  -4    6027     904  -2
  -6   6   2    6027     904   1
   5  -6  -3   21668    1097  -2
  -5   6   2   21668    1097   1
   4  -6  -2    2323    1150  -2
  -4   6   2    2323    1150   1
   3  -6  -1   86012    9014  -2
  -3   6   2   86012    9014   1
   2  -6   0   33221    1698  -2
  -2   6   2   33221    1698   1
   1  -6   1   24919    2924  -2
  -1   6   2   24919    2924   1
   0  -6   2   38148    5787  -2
   0   6   2   38148    5787   1
  -1  -6   3   35209    3149  -2
   1   6   2   35209    3149   1
  -2  -6   4   72380    3781  -2
   2   6   2   72380    3781   1
  -3  -6   5   42993    7076  -2
   3   6   2   42993    7076   1
   4   6   2    4931    1130   1
   5   6   2     -64     676   1
   6   6   2    1638     806   1
   5  -7  -3    4968     791  -2
  -5   7   2    4968     791   1
   4  -7  -2    3164    1039  -2
  -4   7   2    3164    1039   1
   3  -7  -1    7774    1230  -2
  -3   7   2    7774    1230   1
   2  -7   0    8242    1401  -2
  -2   7   2    8242    1401   1
   1  -7   1    4920    3381  -2
  -1   7   2    4920    3381   1
   0  -7   2     569    4011  -2
   0   7   2     569    4011   1
  -1  -7   3    1121    2471  -2
   1   7   2    1121    2471   1
  -2  -7   4    9456    1205  -2
   2   7   2    9456    1205   1
  -3  -7   5    1091     688  -2
   3   7   2    1091     688   1
   4   7   2    8887     921   1
   5   7   2   10825     960   1
   4  -8  -2   39510    2334  -2
  -4   8   2   39510    2334   1
   3  -8  -1    2516    1195  -2
  -3   8   2    2516    1195   1
   2  -8   0    3046    1314  -2
  -2   8   2    3046    1314   1
   1  -8   1    5482    1746  -2
  -1   8   2    5482    1746   1
   0  -8   2    8904    2321  -2
   0   8   2    8904    2321   1
  -1  -8   3    3377    3987  -2
   1   8   2    3377    3987   1
  -2  -8   4     -31    1140  -2
   2   8   2     -31    1140   1
   3   8   2    3566    1104   1
   4   8   2    8422     686   1
   2  -9   0    1564     713  -2
  -2   9   2    1564     713   1
   1  -9   1    1848     791  -2
  -1   9   2    1848     791   1
   0  -9   2    -249     811  -2
   0   9   2    -249     811   1
  -1  -9   3    6580     698  -2
   1   9   2    6580     698   1
  -2  -9   4    3474    1240  -2
   2   9   2    3474    1240   1
  -7   0   3     932    2268   1
  -5   0   3   29031   11197   1
  -3   0   3  937640   20423   1
  -1   0   3  159714   13094   1
   1   0   3  285986   32964   1
   3   0   3  319629   40212   1
   5   0   3   63763    8400   1
   7   0   3     485    1922   1
   7  -1  -4    4831    4371  -2
  -7   1   3    4831    4371   1
   6  -1  -3      93     637  -2
  -6   1   3      93     637   1
   5  -1  -2   14346    1573  -2
  -5   1   3   14346    1573   1
   4  -1  -1   20893    2766  -2
  -4   1   3   20893    2766   1
   3  -1   0  171785   14496  -2
  -3   1   3  171785   14496   1
   2  -1   1   30506   11400  -2
  -2   1   3   30506   11400   1
   1  -1   2  576317   14659  -2
  -1   1   3  576317   14659   1
   0  -1   3  132819   18671  -2
   0   1   3  132819   18671   1
  -1  -1   4  132889   67405  -2
   1   1   3  132889   67405   1
   2   1   3  477351   52839   1
   3   1   3   84152    5529   1
   4   1   3   43986    3838   1
   5   1   3   19270    4393   1
   6   1   3    4178    7770   1
   7   1   3      33    1906   1
   7  -2  -4    4304    4744  -2
  -7   2   3    4304    4744   1
   6  -2  -3     451     750  -2
  -6   2   3     451     750   1
   5  -2  -2   20564    1674  -2
  -5   2   3   20564    1674   1
   4  -2  -1   14621    2020  -2
  -4   2   3   14621    2020   1
   3  -2   0   28061    1571  -2
  -3   2   3   28061    1571   1
   2  -2   1  157784   11660  -2
  -2   2   3  157784   11660   1
   1  -2   2  226708   54270  -2
  -1   2   3  226708   54270   1
   0  -2   3   78393    4666  -2
   0   2   3   78393    4666   1
  -1  -2   4  759391   93548  -2
   1   2   3  759391   93548   1
   2   2   3   13511    3497   1
   3   2   3   54028    3186   1
   4   2   3    1411    1540   1
   5   2   3   36824    2196   1
   6   2   3    -329     605   1
   7   2   3   26260   10352   1
   7  -3  -4    4346    3406  -2
  -7   3   3    4346    3406   1
   6  -3  -3     -75     503  -2
  -6   3   3     -75     503   1
   5  -3  -2   18408    2989  -2
  -5   3   3   18408    2989   1
   4  -3  -1   16925    2258  -2
  -4   3   3   16925    2258   1
   3  -3   0   13200    2960  -2
  -3   3   3   13200    2960   1
   2  -3   1   63498   13509  -2
  -2   3   3   63498   13509   1
   1  -3   2   51892    4930  -2
  -1   3   3   51892    4930   1
   0  -3   3  136575    6865  -2
   0   3   3  136575    6865   1
  -1  -3   4   53424    7410  -2
   1   3   3   53424    7410   1
  -2  -3   5  247470   23244  -2
   2   3   3  247470   23244   1
   3   3   3   18235    3188   1
   4   3   3    4186    1347   1
   5   3   3   17281    1666   1
   6   3   3   58397    8902   1
   7   3   3    2662     689   1
   7  -4  -4     552     803  -2
  -7   4   3     552     803   1
   6  -4  -3    3656     887  -2
  -6   4   3    3656     887   1
   5  -4  -2    3349    1045  -2
  -5   4   3    3349    1045   1
   4  -4  -1   20732    1740  -2
  -4   4   3   20732    1740   1
   3  -4   0  120004    4245  -2
  -3   4   3  120004    4245   1
   2  -4   1  102550    5656  -2
  -2   4   3  102550    5656   1
   1  -4   2   81147    3829  -2
  -1   4   3   81147    3829   1
   0  -4   3   28854    2187  -2
   0   4   3   28854    2187   1
  -1  -4   4  158712    8247  -2
   1   4   3  158712    8247   1
  -2  -4   5   24911    2556  -2
   2   4   3   24911    2556   1
   3   4   3   39812    4203   1
   4   4   3    7960    2540   1
   5   4   3   32503    3317   1
   6   4   3    3290    1003   1
   7   4   3     376     521   1
   7  -5  -4    1846    3988  -2
  -7   5   3    1846    3988   1
   6  -5  -3     678     872  -2
  -6   5   3     678     872   1
   5  -5  -2    9305    1223  -2
  -5   5   3    9305    1223   1
   4  -5  -1    2096    1296  -2
  -4   5   3    2096    1296   1
   3  -5   0   15650    2210  -2
  -3   5   3   15650    2210   1
   2  -5   1   37611    3979  -2
  -2   5   3   37611    3979   1
   1  -5   2   55110    5517  -2
  -1   5   3   55110    5517   1
   0  -5   3    5283    2108  -2
   0   5   3    5283    2108   1
  -1  -5   4   11512    1439  -2
   1   5   3   11512    1439   1
  -2  -5   5   92926    4227  -2
   2   5   3   92926    4227   1
   3   5   3   71401   10686   1
   4   5   3    4977    1465   1
   5   5   3   21920    3809   1
   6   5   3     612     786   1
   6  -6  -3     254     976  -2
  -6   6   3     254     976   1
   5  -6  -2   10559    1002  -2
  -5   6   3   10559    1002   1
   4  -6  -1    2078    1140  -2
  -4   6   3    2078    1140   1
   3  -6   0    3775    1130  -2
  -3   6   3    3775    1130   1
   2  -6   1   36435    4716  -2
  -2   6   3   36435    4716   1
   1  -6   2    5178    4257  -2
  -1   6   3    5178    4257   1
   0  -6   3    5274    3114  -2
   0   6   3    5274    3114   1
  -1  -6   4   10709    1409  -2
   1   6   3   10709    1409   1
  -2  -6   5  135986    8390  -2
   2   6   3  135986    8390   1
   3   6   3    1561     563   1
   4   6   3    5994    1079   1
   5   6   3   10068    1506   1
   6   6   3    1726     866   1
   5  -7  -2    1504     633  -2
  -5   7   3    1504     633   1
   4  -7  -1   14402    1156  -2
  -4   7   3   14402    1156   1
   3  -7   0    3480    1206  -2
  -3   7   3    3480    1206   1
   2  -7   1    6306    1453  -2
  -2   7   3    6306    1453   1
   1  -7   2   15152    3640  -2
  -1   7   3   15152    3640   1
   0  -7   3     950    1685  -2
   0   7   3     950    1685   1
  -1  -7   4   12129    3534  -2
   1   7   3   12129    3534   1
  -2  -7   5    6720    1371  -2
   2   7   3    6720    1371   1
   3   7   3   17053    1754   1
   4   7   3   14793     883   1
   5   7   3    1052     769   1
   4  -8  -1    2599     902  -2
  -4   8   3    2599     902   1
   3  -8   0     494    1181  -2
  -3   8   3     494    1181   1
   2  -8   1    8880    1381  -2
  -2   8   3    8880    1381   1
   1  -8   2    7560    1785  -2
  -1   8   3    7560    1785   1
   0  -8   3    1066    1627  -2
   0   8   3    1066    1627   1
  -1  -8   4     730    1013  -2
   1   8   3     730    1013   1
  -2  -8   5    2675    1040  -2
   2   8   3    2675    1040   1
   3   8   3   41284    3027   1
   4   8   3      60    1013   1
   2  -9   1    1443     828  -2
  -2   9   3    1443     828   1
   1  -9   2     305     749  -2
  -1   9   3     305     749   1
   0  -9   3    3460     672  -2
   0   9   3    3460     672   1
  -1  -9   4    1503     771  -2
   1   9   3    1503     771   1
   2   9   3    1818    1164   1
   6   0  -2   51408   22863  -2
  -6   0   4   51408   22863   1
   4   0   0  138832   16032  -2
  -4   0   4  138832   16032   1
  -2   0   4 2874260  210884   1
   0   0   4   70259    4786  -2
   0   0   4   70259    4786   1
   2   0   4 2122050  159295   1
   4   0   4    2721    2178   1
   6   0   4   63249   43375   1
   7  -1  -3   14879    4757  -2
  -7   1   4   14879    4757   1
   6  -1  -2     350     604  -2
  -6   1   4     350     604   1
   5  -1  -1   75843   13000  -2
  -5   1   4   75843   13000   1
   4  -1   0    4271    1248  -2
  -4   1   4    4271    1248   1
   3  -1   1  177604    9665  -2
  -3   1   4  177604    9665   1
   2  -1   2  414778   32213  -2
  -2   1   4  414778   32213   1
   1  -1   3 1539809   61384  -2
  -1   1   4 1539809   61384   1
   0  -1   4 1091583  244095  -2
   0   1   4 1091583  244095   1
  -1  -1   5  371705   61883  -2
   1   1   4  371705   61883   1
   2   1   4   20560    2810   1
   3   1   4  732299   49927   1
   4   1   4   26521    2272   1
   5   1   4   58440   13334   1
   6   1   4    4203    5332   1
   7   1   4   32187    5528   1
   7  -2  -3    1753    4465  -2
  -7   2   4    1753    4465   1
   6  -2  -2    9682    6800  -2
  -6   2   4    9682    6800   1
   5  -2  -1   15863    3267  -2
  -5   2   4   15863    3267   1
   4  -2   0   20524    1511  -2
  -4   2   4   20524    1511   1
   3  -2   1  145562    5907  -2
  -3   2   4  145562    5907   1
   2  -2   2 1529662   69818  -2
  -2   2   4 1529662   69818   1
   1  -2   3  363088   17763  -2
  -1   2   4  363088   17763   1
   0  -2   4  287944   18928  -2
   0   2   4  287944   18928   1
  -1  -2   5  304141   81736  -2
   1   2   4  304141   81736   1
   2   2   4  126005   31684   1
   3   2   4   42090    2357   1
   4   2   4  257507   17963   1
   5   2   4   37610    3289   1
   6   2   4   30314   10343   1
   7   2   4     543    1244   1
   7  -3  -3   33680   20854  -2
  -7   3   4   33680   20854   1
   6  -3  -2    1167     845  -2
  -6   3   4    1167     845   1
   5  -3  -1    6872    1325  -2
  -5   3   4    6872    1325   1
   4  -3   0   73789    5486  -2
  -4   3   4   73789    5486   1
   3  -3   1  171836    8741  -2
  -3   3   4  171836    8741   1
   2  -3   2   38129    6211  -2
  -2   3   4   38129    6211   1
   1  -3   3  105735    5890  -2
  -1   3   4  105735    5890   1
   0  -3   4   34276    3946  -2
   0   3   4   34276    3946   1
  -1  -3   5  341217   19981  -2
   1   3   4  341217   19981   1
   2   3   4    6580    1808   1
   3   3   4  456042   56054   1
   4   3   4   30509    3681   1
   5   3   4   40589    4750   1
   6   3   4   31533    3077   1
   7   3   4   27855    3976   1
   7  -4  -3     574     840  -2
  -7   4   4     574     840   1
   6  -4  -2    8106    3026  -2
  -6   4   4    8106    3026   1
   5  -4  -1    3148    1246  -2
  -5   4   4    3148    1246   1
   4  -4   0  182483    8085  -2
  -4   4   4  182483    8085   1
   3  -4   1    5279    1284  -2
  -3   4   4    5279    1284   1
   2  -4   2  162152   11331  -2
  -2   4   4  162152   11331   1
   1  -4   3  198461   12225  -2
  -1   4   4  198461   12225   1
   0  -4   4  195810   11367  -2
   0   4   4  195810   11367   1
  -1  -4   5  105118    6279  -2
   1   4   4  105118    6279   1
  -2  -4   6  406955   43802  -2
   2   4   4  406955   43802   1
   3   4   4   24580    2585   1
   4   4   4   94429   19665   1
   5   4   4    3087    2027   1
   6   4   4   23870    1702   1
   7   4   4    2183     704   1
   7  -5  -3    9318    3862  -2
  -7   5   4    9318    3862   1
   6  -5  -2   25920    6488  -2
  -6   5   4   25920    6488   1
   5  -5  -1   23324    1981  -2
  -5   5   4   23324    1981   1
   4  -5   0   17236    1416  -2
  -4   5   4   17236    1416   1
   3  -5   1  155856   18116  -2
  -3   5   4  155856   18116   1
   2  -5   2    2082    1280  -2
  -2   5   4    2082    1280   1
   1  -5   3   81208    7770  -2
  -1   5   4   81208    7770   1
   0  -5   4    2859    2012  -2
   0   5   4    2859    2012   1
  -1  -5   5  196807   12143  -2
   1   5   4  196807   12143   1
  -2  -5   6   30862    2238  -2
   2   5   4   30862    2238   1
   3   5   4  177216   16669   1
   4   5   4   12102    1584   1
   5   5   4   45129   13843   1
   6   5   4    1416     745   1
   6  -6  -2    5188    1330  -2
  -6   6   4    5188    1330   1
   5  -6  -1    6529     943  -2
  -5   6   4    6529     943   1
   4  -6   0   14551    1278  -2
  -4   6   4   14551    1278   1
   3  -6   1   14603    2843  -2
  -3   6   4   14603    2843   1
   2  -6   2   92635    9162  -2
  -2   6   4   92635    9162   1
   1  -6   3    5429    3506  -2
  -1   6   4    5429    3506   1
   0  -6   4  129213   15392  -2
   0   6   4  129213   15392   1
  -1  -6   5    3894    1503  -2
   1   6   4    3894    1503   1
  -2  -6   6   27916    1915  -2
   2   6   4   27916    1915   1
   3   6   4    3828     958   1
   4   6   4   52897    3533   1
   5   6   4    -182     939   1
   6   6   4   26979    1977   1
   5  -7  -1   13912     742  -2
  -5   7   4   13912     742   1
   4  -7   0    2730     995  -2
  -4   7   4    2730     995   1
   3  -7   1    3692     843  -2
  -3   7   4    3692     843   1
   2  -7   2   10017    2305  -2
  -2   7   4   10017    2305   1
   1  -7   3   76448    4512  -2
  -1   7   4   76448    4512   1
   0  -7   4    1245    1405  -2
   0   7   4    1245    1405   1
  -1  -7   5   17570    3646  -2
   1   7   4   17570    3646   1
  -2  -7   6    7079    1273  -2
   2   7   4    7079    1273   1
   3   7   4    3494     831   1
   4   7   4    4494     797   1
   5   7   4   17630    1173   1
  -4   8   4   18744    1077   1
   3  -8   1    1122    1001  -2
  -3   8   4    1122    1001   1
   2  -8   2    3947    1315  -2
  -2   8   4    3947    1315   1
   1  -8   3    8318    1709  -2
  -1   8   4    8318    1709   1
   0  -8   4   25918    1984  -2
   0   8   4   25918    1984   1
  -1  -8   5    2450    1910  -2
   1   8   4    2450    1910   1
  -2  -8   6   20559    3783  -2
   2   8   4   20559    3783   1
   3   8   4    8482    1086   1
   4   8   4    5338    1394   1
   2  -9   2    1399     843  -2
  -2   9   4    1399     843   1
   1  -9   3    6038     881  -2
  -1   9   4    6038     881   1
   0  -9   4    6829     867  -2
   0   9   4    6829     867   1
  -1  -9   5   18741    1657  -2
   1   9   4   18741    1657   1
   2   9   4     -68    2366   1
  -7   0   5    -929    2376   1
  -5   0   5  254450   98999   1
  -3   0   5   61514    9531   1
  -1   0   5 3539769    7489   1
   1   0   5  586681   45580   1
   3   0   5  548945    9606   1
   5   0   5   43491   11568   1
   7   0   5   20571    3161   1
   7  -1  -2     680     818  -2
  -7   1   5     680     818   1
  -6   1   5   87701   19473   1
  -5   1   5    1216    1044   1
  -4   1   5  283743   22222   1
  -3   1   5   99535    9742   1
  -2   1   5  294779  104816   1
   1  -1   4   54085   21409  -2
  -1   1   5   54085   21409   1
   0  -1   5 2347828  209963  -2
   0   1   5 2347828  209963   1
   1   1   5  116735    7886   1
   2   1   5  414380   30242   1
   3   1   5   15889    1704   1
   4   1   5  631686   57827   1
   5   1   5    9743    3396   1
   6   1   5    4294    3450   1
   7   1   5   18732    2475   1
   7  -2  -2    7533    2389  -2
  -7   2   5    7533    2389   1
  -6   2   5    2609    2817   1
  -5   2   5  134776   36699   1
  -4   2   5   23569    1507   1
  -3   2   5  642460   44012   1
  -2   2   5   37063    3713   1
   1  -2   4 2042604   50448  -2
  -1   2   5 2042604   50448   1
   0  -2   5   85485    6062  -2
   0   2   5   85485    6062   1
  -1  -2   6  282731   19444  -2
   1   2   5  282731   19444   1
   2   2   5   78576    6843   1
   3   2   5  702245   67334   1
   4   2   5   63597    4990   1
   5   2   5   80200    8489   1
   6   2   5    1237     942   1
   7   2   5   19513    2881   1
  -7   3   5    5353     968   1
  -6   3   5   78670   20409   1
  -5   3   5    4277    1811   1
  -4   3   5  177587   12529   1
  -3   3   5    2575    1526   1
   2  -3   3  738844   34958  -2
  -2   3   5  738844   34958   1
   1  -3   4  275457   13990  -2
  -1   3   5  275457   13990   1
   0  -3   5  442380   17948  -2
   0   3   5  442380   17948   1
  -1  -3   6  127542    7482  -2
   1   3   5  127542    7482   1
   2   3   5  371881   37366   1
   3   3   5   36867    4771   1
   4   3   5  323276   36106   1
   5   3   5    8828    1727   1
   6   3   5   42806    8923   1
   7   3   5    2244     708   1
  -7   4   5   46802    5197   1
  -6   4   5    2521    1184   1
  -5   4   5   80870   10014   1
  -4   4   5    3784    1306   1
   3  -4   2   99796    4303  -2
  -3   4   5   99796    4303   1
   2  -4   3   79387    4994  -2
  -2   4   5   79387    4994   1
   1  -4   4  569303   40556  -2
  -1   4   5  569303   40556   1
   0  -4   5  129691    6922  -2
   0   4   5  129691    6922   1
  -1  -4   6  274999   13470  -2
   1   4   5  274999   13470   1
   2   4   5    1809    1809   1
   3   4   5   15128    2067   1
   4   4   5    6873    2164   1
   5   4   5  133756   23409   1
   6   4   5    2953    1076   1
   7   4   5   18368    1635   1
  -7   5   5    1825    3741   1
  -6   5   5   57353   11869   1
  -5   5   5   11367    1156   1
  -4   5   5   39128    1773   1
   3  -5   2   11087    1317  -2
  -3   5   5   11087    1317   1
   2  -5   3  164087   13662  -2
  -2   5   5  164087   13662   1
   1  -5   4   46552    2512  -2
  -1   5   5   46552    2512   1
   0  -5   5  154967   11234  -2
   0   5   5  154967   11234   1
  -1  -5   6   52824    3305  -2
   1   5   5   52824    3305   1
   2   5   5  115204    9039   1
   3   5   5   42521    4483   1
   4   5   5   36087    2649   1
   5   5   5    5048    2289   1
   6   5   5   32350    3090   1
  -6   6   5     -54     970   1
  -5   6   5   39802    2527   1
  -4   6   5    6103    1187   1
   3  -6   2  114839   21971  -2
  -3   6   5  114839   21971   1
   2  -6   3   11678    2820  -2
  -2   6   5   11678    2820   1
   1  -6   4   21570    8207  -2
  -1   6   5   21570    8207   1
   0  -6   5   21542    3385  -2
   0   6   5   21542    3385   1
  -1  -6   6  132871    7456  -2
   1   6   5  132871    7456   1
   2   6   5    4108    1326   1
   3   6   5  142165   13375   1
   4   6   5    1511     962   1
   5   6   5   24044    1596   1
   6   6   5    2824     948   1
  -5   7   5   11466     703   1
  -4   7   5   53247    2566   1
   3  -7   2    3639     829  -2
  -3   7   5    3639     829   1
   2  -7   3   68214    5584  -2
  -2   7   5   68214    5584   1
   1  -7   4    4390    2039  -2
  -1   7   5    4390    2039   1
   0  -7   5   71283   17448  -2
   0   7   5   71283   17448   1
  -1  -7   6    7389    3251  -2
   1   7   5    7389    3251   1
   2   7   5  102896   13264   1
   3   7   5    1272     849   1
   4   7   5   37107    1551   1
   5   7   5     241     914   1
  -4   8   5    2272     762   1
  -3   8   5   15239    1965   1
   2  -8   3    5091    1265  -2
  -2   8   5    5091    1265   1
   1  -8   4   33517    2401  -2
  -1   8   5   33517    2401   1
   0  -8   5    1098    1492  -2
   0   8   5    1098    1492   1
  -1  -8   6   32481    6998  -2
   1   8   5   32481    6998   1
   2   8   5     575    1187   1
   3   8   5   11110     944   1
   4   8   5     913    1302   1
  -2   9   5    3624    1082   1
   1  -9   4    2514     879  -2
  -1   9   5    2514     879   1
   0  -9   5   10639     840  -2
   0   9   5   10639     840   1
  -1  -9   6    2741     914  -2
   1   9   5    2741     914   1
   2   9   5    1731    1910   1
  -6   0   6     377    3871   1
  -4   0   6  375022   42019   1
  -2   0   6 1402375  238843   1
   0   0   6 2446404   19646  -2
   0   0   6 2446404   19646   1
   2   0   6  127622    6641   1
   4   0   6  397026  135238   1
   6   0   6   34460   11813   1
  -7   1   6    2276    3311   1
  -6   1   6    5748    4995   1
  -5   1   6  276532   24604   1
  -4   1   6   51463    3626   1
  -3   1   6  251206   19713   1
  -2   1   6   73369    5214   1
  -1   1   6  375889   46150   1
   0  -1   6  137843   14826  -2
   0   1   6  137843   14826   1
   1   1   6  743319   73697   1
   2   1   6   43838    3035   1
   3   1   6  137261   12798   1
   4   1   6    1020    1165   1
   5   1   6  200527   40071   1
   6   1   6    1658    2148   1
   7   1   6     975    1513   1
  -7   2   6    1539    2054   1
  -6   2   6   54717   27458   1
  -5   2   6    9630    3336   1
  -4   2   6  459955   24665   1
  -3   2   6    1313    1431   1
  -2   2   6   34405    4591   1
   1  -2   5   37881    4454  -2
  -1   2   6   37881    4454   1
   0  -2   6 1587886  165655  -2
   0   2   6 1587886  165655   1
  -1  -2   7   21569    5716  -2
   1   2   6   21569    5716   1
   2   2   6  207242   13174   1
   3   2   6   13821    2283   1
   4   2   6    8565    1688   1
   5   2   6    1557    1802   1
   6   2   6    9664    3815   1
   7   2   6     943    1335   1
  -7   3   6   31582    1392   1
  -6   3   6    2606    1189   1
  -5   3   6   74482   21106   1
  -4   3   6    4825    1454   1
  -3   3   6  251448   13816   1
  -2   3   6   32016    1601   1
   1  -3   5  127415    9915  -2
  -1   3   6  127415    9915   1
   0  -3   6    1698    2775  -2
   0   3   6    1698    2775   1
  -1  -3   7  432896   23978  -2
   1   3   6  432896   23978   1
   2   3   6   74992    4589   1
   3   3   6   41751    4978   1
   4   3   6   82369   10432   1
   5   3   6   44923    4826   1
   6   3   6    8665    2247   1
   7   3   6   10542    1089   1
  -7   4   6     501     825   1
  -6   4   6   15409    1567   1
  -5   4   6    4461    1052   1
  -4   4   6  121848    4807   1
  -3   4   6   26780    1468   1
   2  -4   4  317427   13595  -2
  -2   4   6  317427   13595   1
   1  -4   5  100350    5116  -2
  -1   4   6  100350    5116   1
   0  -4   6  447271   17481  -2
   0   4   6  447271   17481   1
  -1  -4   7   38835    3426  -2
   1   4   6   38835    3426   1
   2   4   6   82551    8821   1
   3   4   6    6611    1413   1
   4   4   6  109918   17686   1
   5   4   6     977    1917   1
   6   4   6    9446    1547   1
  -7   5   6   11167    3733   1
  -6   5   6    2662    1081   1
  -5   5   6   41030    7553   1
  -4   5   6    2436    1141   1
  -3   5   6  128614   12411   1
   2  -5   4    3952    1122  -2
  -2   5   6    3952    1122   1
   1  -5   5  205466   21598  -2
  -1   5   6  205466   21598   1
   0  -5   6   90230    8578  -2
   0   5   6   90230    8578   1
  -1  -5   7  160634   10469  -2
   1   5   6  160634   10469   1
   2   5   6   54993    4274   1
   3   5   6  120201   12724   1
   4   5   6    3225    1553   1
   5   5   6   27746    2948   1
   6   5   6      75     772   1
  -6   6   6   25718    3149   1
  -5   6   6    7150    1501   1
  -4   6   6   43417    2134   1
  -3   6   6    1747    1098   1
   2  -6   4   60988    8777  -2
  -2   6   6   60988    8777   1
   1  -6   5   43390    6039  -2
  -1   6   6   43390    6039   1
   0  -6   6   58945    4626  -2
   0   6   6   58945    4626   1
  -1  -6   7   31777    2166  -2
   1   6   6   31777    2166   1
   2   6   6   74359    4027   1
   3   6   6    2027     972   1
   4   6   6    6336    1031   1
   5   6   6    2744     823   1
   6   6   6   21465    1783   1
  -5   7   6   20979     890   1
  -4   7   6    1436     921   1
  -3   7   6    9165    1239   1
   2  -7   4    3183    1831  -2
  -2   7   6    3183    1831   1
   1  -7   5   13690    6309  -2
  -1   7   6   13690    6309   1
   0  -7   6    1827    1629  -2
   0   7   6    1827    1629   1
  -1  -7   7    5890    1864  -2
   1   7   6    5890    1864   1
   2   7   6   11192    1177   1
   3   7   6    9509    2202   1
   4   7   6    7037     738   1
   5   7   6    5780    1017   1
  -4   8   6    4909     794   1
  -3   8   6    2273    1088   1
   2  -8   4   25631    1769  -2
  -2   8   6   25631    1769   1
   1  -8   5    3732    1419  -2
  -1   8   6    3732    1419   1
   0  -8   6    1160    1423  -2
   0   8   6    1160    1423   1
  -1  -8   7    1793     918  -2
   1   8   6    1793     918   1
   2   8   6   16473    2580   1
   3   8   6    4319     621   1
  -2   9   6    1166    1991   1
   1  -9   5   22308    4241  -2
  -1   9   6   22308    4241   1
   0  -9   6     561     870  -2
   0   9   6     561     870   1
  -1  -9   7    7558     896  -2
   1   9   6    7558     896   1
   2   9   6    -778    1806   1
  -7   0   7    -397    2572   1
  -5   0   7   33250   19537   1
  -3   0   7  205435   45552   1
  -1   0   7   13630     355   1
   1   0   7  860107   42431   1
   3   0   7    7356    3563   1
   5   0   7   37667    5623   1
   7   0   7    1984    2590   1
  -7   1   7    3993    1346   1
  -6   1   7    1675    2650   1
  -5   1   7    1694    1558   1
  -4   1   7  209281   21136   1
  -3   1   7   46611   15056   1
  -2   1   7   46937   79006   1
  -1   1   7  144727    9439   1
   0  -1   7     223    3402  -2
   0   1   7     223    3402   1
   1   1   7   39344    4060   1
   2   1   7   54078    4514   1
   3   1   7   96589    9915   1
   4   1   7    3111    1194   1
   5   1   7   15974    6451   1
   6   1   7    4489    3125   1
   7   1   7     373    1786   1
  -7   2   7   13075    5390   1
  -6   2   7      17    1474   1
  -5   2   7   24191    4303   1
  -4   2   7    3436    1270   1
  -3   2   7  220830   13723   1
  -2   2   7    2826    2156   1
   1  -2   6  161166   10575  -2
  -1   2   7  161166   10575   1
   0  -2   7   33365    5018  -2
   0   2   7   33365    5018   1
   1   2   7  166373    9076   1
   2   2   7   77439    5186   1
   3   2   7    1795    1677   1
   4   2   7    6659    1698   1
   5   2   7    7320    2290   1
   6   2   7    1330     862   1
   7   2   7     471    1338   1
  -7   3   7    1257     698   1
  -6   3   7   23545    2812   1
  -5   3   7   14305    4848   1
  -4   3   7   23259    2021   1
  -3   3   7   63265    6184   1
  -2   3   7  156290    6891   1
   1  -3   6   69639    3086  -2
  -1   3   7   69639    3086   1
   0  -3   7    3481    2906  -2
   0   3   7    3481    2906   1
  -1  -3   8   74235    4633  -2
   1   3   7   74235    4633   1
   2   3   7  202769   10412   1
   3   3   7   56287    4065   1
   4   3   7    2609    1884   1
   5   3   7     910    1509   1
   6   3   7    2896    1139   1
   7   3   7     596     607   1
  -7   4   7    3045     817   1
  -6   4   7    4475    1401   1
  -5   4   7   16311    6507   1
  -4   4   7   80927    4661   1
  -3   4   7  115230    7119   1
  -2   4   7   18286    1230   1
   1  -4   6    8802    1447  -2
  -1   4   7    8802    1447   1
   0  -4   7   48019    2808  -2
   0   4   7   48019    2808   1
  -1  -4   8   64628    5932  -2
   1   4   7   64628    5932   1
   2   4   7   17384    2279   1
   3   4   7   32104    8395   1
   4   4   7     635    1999   1
   5   4   7    4152    1678   1
   6   4   7     723    1011   1
  -6   5   7    4960    1532   1
  -5   5   7    3025    1883   1
  -4   5   7   19524    1451   1
  -3   5   7   18684    2731   1
  -2   5   7   32757    2205   1
   1  -5   6   29340    2347  -2
  -1   5   7   29340    2347   1
   0  -5   7    3736    1666  -2
   0   5   7    3736    1666   1
  -1  -5   8   52201    3607  -2
   1   5   7   52201    3607   1
   2   5   7   16469    1895   1
   3   5   7    9795    1405   1
   4   5   7    1120    1442   1
   5   5   7   12692    1437   1
   6   5   7     539    1268   1
  -6   6   7    1958     839   1
  -5   6   7    6549     931   1
  -4   6   7   10743    1641   1
  -3   6   7     952    1085   1
  -2   6   7     881     706   1
   1  -6   6   44996    4571  -2
  -1   6   7   44996    4571   1
   0  -6   7   14420    4338  -2
   0   6   7   14420    4338   1
  -1  -6   8     805    1482  -2
   1   6   7     805    1482   1
   2   6   7    2540    1167   1
   3   6   7     321     954   1
   4   6   7    2035     863   1
   5   6   7    2985     918   1
  -5   7   7    3174     679   1
  -4   7   7    8758    1083   1
  -3   7   7     658    1055   1
  -2   7   7   23559    2100   1
   1  -7   6    1094    1049  -2
  -1   7   7    1094    1049   1
   0  -7   7   51874    6665  -2
   0   7   7   51874    6665   1
  -1  -7   8   25281    8255  -2
   1   7   7   25281    8255   1
   2   7   7    2865    1224   1
   3   7   7    4583    1373   1
   4   7   7    2276     680   1
   5   7   7    3750    1062   1
  -4   8   7    1855    2596   1
  -3   8   7    5375    1069   1
  -2   8   7    1178    1390   1
   1  -8   6    3927    1364  -2
  -1   8   7    3927    1364   1
   0  -8   7    1890    1011  -2
   0   8   7    1890    1011   1
  -1  -8   8    1240    1202  -2
   1   8   7    1240    1202   1
   2   8   7    2871    1032   1
   3   8   7    4431     567   1
  -2   9   7     598    1537   1
   1  -9   6    2954    1176  -2
  -1   9   7    2954    1176   1
   0  -9   7    1947     841  -2
   0   9   7    1947     841   1
   1   9   7     -77     896   1
  -6   0   8    4308    2879   1
  -4   0   8  266196   35659   1
  -2   0   8    9173    4428   1
   0   0   8  192574    8604  -2
   0   0   8  192574    8604   1
   2   0   8   66650   10951   1
   4   0   8  182820   38101   1
   6   0   8   16855   10058   1
  -7   1   8    1136    1531   1
  -6   1   8      49     700   1
  -5   1   8     659    1130   1
  -4   1   8   15926    1071   1
  -3   1   8   29409    1976   1
  -2   1   8   17190    4440   1
  -1   1   8   19707    4085   1
   0  -1   8    -468    3504  -2
   0   1   8    -468    3504   1
   1   1   8  381469   49438   1
   2   1   8    7973    2036   1
   3   1   8    2069    1759   1
   4   1   8   75111    8239   1
   5   1   8   33385   12147   1
   6   1   8    1702    1196   1
   7   1   8    4668    1761   1
  -7   2   8    1417     770   1
  -6   2   8    2010    1495   1
  -5   2   8    4159    1183   1
  -4   2   8    8522    1521   1
  -3   2   8   44045    7958   1
  -2   2   8   59034    2819   1
  -1   2   8   41983    3715   1
   0  -2   8  203778   19844  -2
   0   2   8  203778   19844   1
   1   2   8  129364    6689   1
   2   2   8    9404    1565   1
   3   2   8   62110    4408   1
   4   2   8   10892    2532   1
   5   2   8    2535    1409   1
   6   2   8   31456    6609   1
   7   2   8     667    1413   1
  -7   3   8    1861     731   1
  -6   3   8     687    1497   1
  -5   3   8    1884     824   1
  -4   3   8    9749    2564   1
  -3   3   8     571    1489   1
  -2   3   8   34061    2022   1
   1  -3   7  127705    7346  -2
  -1   3   8  127705    7346   1
   0  -3   8    4547    2355  -2
   0   3   8    4547    2355   1
  -1  -3   9  300703   16624  -2
   1   3   8  300703   16624   1
   2   3   8   34084    1825   1
   3   3   8    8550    1555   1
   4   3   8    9171    1829   1
   5   3   8   25719    3285   1
   6   3   8    1887    1222   1
   7   3   8      19     840   1
  -7   4   8   12029    1937   1
  -6   4   8    2403    1335   1
  -5   4   8    8140    5337   1
  -4   4   8  104548    9788   1
  -3   4   8   65317    3114   1
  -2   4   8   34482    1697   1
   1  -4   7   10350    1339  -2
  -1   4   8   10350    1339   1
   0  -4   8    3953    1704  -2
   0   4   8    3953    1704   1
  -1  -4   9    5939    1665  -2
   1   4   8    5939    1665   1
   2   4   8  138464   13278   1
   3   4   8    2600    1644   1
   4   4   8   53585    7115   1
   5   4   8    2570    1391   1
   6   4   8    3170    1119   1
  -6   5   8     611    1503   1
  -5   5   8    1576     774   1
  -4   5   8   11522    1590   1
  -3   5   8   14687    1379   1
  -2   5   8   22918    1497   1
   1  -5   7    4900    1602  -2
  -1   5   8    4900    1602   1
   0  -5   8    7156    2001  -2
   0   5   8    7156    2001   1
  -1  -5   9   15528    1818  -2
   1   5   8   15528    1818   1
   2   5   8   82190    8160   1
   3   5   8    9639    2350   1
   4   5   8    9287    1530   1
   5   5   8   18414    2357   1
   6   5   8    2660     917   1
  -6   6   8    7879     994   1
  -5   6   8    1616     749   1
  -4   6   8   15358    1649   1
  -3   6   8   40060    3395   1
  -2   6   8    3825    1515   1
   1  -6   7    5847    1838  -2
  -1   6   8    5847    1838   1
   0  -6   8   25473    5272  -2
   0   6   8   25473    5272   1
  -1  -6   9   17776    2171  -2
   1   6   8   17776    2171   1
   2   6   8    2631    1207   1
   3   6   8    3077     974   1
   4   6   8    1088     802   1
   5   6   8     805     918   1
  -5   7   8     774     628   1
  -4   7   8    1786     920   1
  -3   7   8     272    1093   1
  -2   7   8   16936    2423   1
   1  -7   7    9324    3105  -2
  -1   7   8    9324    3105   1
   0  -7   8    3418    1613  -2
   0   7   8    3418    1613   1
  -1  -7   9    2816     792  -2
   1   7   8    2816     792   1
   2   7   8    3492    1231   1
   3   7   8    2201     751   1
   4   7   8    1395     592   1
  -3   8   8    5063    1013   1
  -2   8   8   18977    1972   1
   1  -8   7     121    1434  -2
  -1   8   8     121    1434   1
   0  -8   8    -477    1098  -2
   0   8   8    -477    1098   1
  -1  -8   9    5317    1221  -2
   1   8   8    5317    1221   1
   2   8   8   14473    2641   1
   3   8   8    1481     587   1
  -1   9   8    1264    1331   1
   0  -9   8     631     928  -2
   0   9   8     631     928   1
   1   9   8    1208    1091   1
  -7   0   9    2476    1550   1
  -5   0   9   42576   21253   1
  -3   0   9  284202   24834   1
  -1   0   9    -172    5686   1
   1   0   9  811852   46471   1
   3   0   9   73918   21007   1
   5   0   9    7312    2137   1
   7   0   9   35713    3122   1
  -7   1   9    7852    1735   1
  -6   1   9    9610    5709   1
  -5   1   9    6276    1685   1
  -4   1   9   55682    3536   1
  -3   1   9  147107    8898   1
  -2   1   9  664771   56143   1
  -1   1   9  243950   27215   1
   0  -1   9  622355   47164  -2
   0   1   9  622355   47164   1
   1   1   9  161446    8414   1
   2   1   9  918647   27098   1
   3   1   9   11305    2151   1
   4   1   9   29221    4408   1
   5   1   9    1871    1238   1
   6   1   9   61565   10033   1
   7   1   9    -940    1557   1
  -7   2   9   33174    8335   1
  -6   2   9     619    1480   1
  -5   2   9   13727    3292   1
  -4   2   9    3504    1340   1
  -3   2   9 1003387   68786   1
  -2   2   9  135443    8367   1
  -1   2   9  402203   25780   1
   0  -2   9    3277    3574  -2
   0   2   9    3277    3574   1
   1   2   9  190505   14674   1
   2   2   9    5698    1371   1
   3   2   9  261546   22814   1
   4   2   9    4321    1738   1
   5   2   9  135702   28056   1
   6   2   9    1951    1170   1
   7   2   9   18953    2280   1
  -7   3   9    7462     842   1
  -6   3   9    7678    1600   1
  -5   3   9    1119    1479   1
  -4   3   9  113482    7008   1
  -3   3   9    8008    1564   1
  -2   3   9  236918    7466   1
   1  -3   8   60190    1866  -2
  -1   3   9   60190    1866   1
   0  -3   9   80596    6268  -2
   0   3   9   80596    6268   1
   1   3   9  146475    8958   1
   2   3   9  421819   29400   1
   3   3   9   64510    8512   1
   4   3   9  113767   11909   1
   5   3   9   15470    1928   1
   6   3   9   41374   13391   1
   7   3   9     860    1560   1
  -7   4   9    5159     814   1
  -6   4   9    1297    1198   1
  -5   4   9   18974    2594   1
  -4   4   9    1828     942   1
  -3   4   9   34673    2704   1
  -2   4   9   40516    2626   1
   1  -4   8   17627    1513  -2
  -1   4   9   17627    1513   1
   0  -4   9    3586    1971  -2
   0   4   9    3586    1971   1
  -1  -4  10  225732   24445  -2
   1   4   9  225732   24445   1
   2   4   9   -1179    1565   1
   3   4   9   21326    6579   1
   4   4   9   26919    2908   1
   5   4   9   32213    4128   1
   6   4   9     696     779   1
  -6   5   9    2558     894   1
  -5   5   9     326    1263   1
  -4   5   9   26405    4498   1
  -3   5   9   14124    1541   1
  -2   5   9   45552    2315   1
   1  -5   8   37424    3171  -2
  -1   5   9   37424    3171   1
   0  -5   9  204991   19104  -2
   0   5   9  204991   19104   1
  -1  -5  10   24312    2004  -2
   1   5   9   24312    2004   1
   2   5   9   99260   12553   1
   3   5   9    3100    1195   1
   4   5   9   18576    2443   1
   5   5   9    1806    1076   1
   6   5   9   14625    1909   1
  -6   6   9   14875    1159   1
  -5   6   9   12377    1278   1
  -4   6   9    6395    2707   1
  -3   6   9   80700    8059   1
  -2   6   9   28889    3375   1
   1  -6   8   92917    6618  -2
  -1   6   9   92917    6618   1
   0  -6   9    -136     980  -2
   0   6   9    -136     980   1
  -1  -6  10   59848    6844  -2
   1   6   9   59848    6844   1
   2   6   9    1406    1254   1
   3   6   9   72272   12891   1
   4   6   9    1062     728   1
   5   6   9   17463    1217   1
  -5   7   9     296     597   1
  -4   7   9   23446    1159   1
  -3   7   9    1771    1020   1
  -2   7   9   27051    2806   1
   1  -7   8    2268    1065  -2
  -1   7   9    2268    1065   1
   0  -7   9   22385    2097  -2
   0   7   9   22385    2097   1
  -1  -7  10    1691     843  -2
   1   7   9    1691     843   1
   2   7   9   18912    2771   1
   3   7   9   14829    2808   1
   4   7   9   36894    2204   1
  -3   8   9     592     856   1
  -2   8   9    8420    1182   1
   1  -8   8   14307    1857  -2
  -1   8   9   14307    1857   1
   0  -8   9    3391    1204  -2
   0   8   9    3391    1204   1
  -1  -8  10    9479    1322  -2
   1   8   9    9479    1322   1
   2   8   9    1197     781   1
   3   8   9    9803    1122   1
  -1   9   9     764    1630   1
   0  -9   9    5057    1067  -2
   0   9   9    5057    1067   1
   1   9   9    2033    1658   1
  -6   0  10  213047   57130   1
  -4   0  10   55640    4955   1
  -2   0  10 3542682  239955   1
   0   0  10  841333   70544  -2
   0   0  10  841333   70544   1
   2   0  10  168370   14303   1
   4   0  10  501827  106160   1
   6   0  10   79052   63287   1
  -7   1  10   32930    3974   1
  -6   1  10   12553    6519   1
  -5   1  10   90078   18653   1
  -4   1  10    1072    1064   1
  -3   1  10  237263   13842   1
  -2   1  10  109373    6080   1
  -1   1  10 1096324  199497   1
   0  -1  10  344325   31288  -2
   0   1  10  344325   31288   1
   1   1  10  389324   24410   1
   2   1  10  122118    5635   1
   3   1  10  642220   86327   1
   4   1  10   31754    3340   1
   5   1  10   35102    8668   1
   6   1  10    1828    1368   1
   7   1  10   20796    2388   1
  -7   2  10     298     828   1
  -6   2  10   37811    3203   1
  -5   2  10    2037    1182   1
  -4   2  10  199003   16175   1
  -3   2  10   36907    5212   1
  -2   2  10  303561   12662   1
  -1   2  10  127736    5015   1
   0  -2  10   42078    3504  -2
   0   2  10   42078    3504   1
   1   2  10  123263    6135   1
   2   2  10  425408   30028   1
   3   2  10   19136    1713   1
   4   2  10   34799    2985   1
   5   2  10     192    1054   1
   6   2  10    8202    1859   1
   7   2  10     -43    1774   1
  -7   3  10   33937    2844   1
  -6   3  10   19860    4814   1
  -5   3  10   62255    5773   1
  -4   3  10    6385    1974   1
  -3   3  10  128196    8382   1
  -2   3  10  170915    9278   1
  -1   3  10  590843   35460   1
   0  -3  10  164201   15971  -2
   0   3  10  164201   15971   1
   1   3  10  290037   16600   1
   2   3  10    3497    1306   1
   3   3  10  167532   25944   1
   4   3  10    4912    1732   1
   5   3  10   16096    1834   1
   6   3  10    1079     860   1
   7   3  10   12781    2504   1
  -7   4  10     888     705   1
  -6   4  10   70171   11447   1
  -5   4  10   17055    2063   1
  -4   4  10   76342   13065   1
  -3   4  10    7037    1633   1
  -2   4  10  398829   28059   1
   1  -4   9   56933    3572  -2
  -1   4  10   56933    3572   1
   0  -4  10  424369   35192  -2
   0   4  10  424369   35192   1
  -1  -4  11   11808    1667  -2
   1   4  10   11808    1667   1
   2   4  10  146514   15416   1
   3   4  10    3478    1526   1
   4   4  10  112509   11419   1
   5   4  10    3759    1435   1
   6   4  10   57779    5212   1
  -6   5  10     776    1106   1
  -5   5  10   51327    3636   1
  -4   5  10    1230     640   1
  -3   5  10  127560    9252   1
  -2   5  10    7719    1342   1
   1  -5   9   88694   14503  -2
  -1   5  10   88694   14503   1
   0  -5  10    2051    1447  -2
   0   5  10    2051    1447   1
  -1  -5  11  118178    8936  -2
   1   5  10  118178    8936   1
   2   5  10   29028    3604   1
   3   5  10  102176   20554   1
   4   5  10   16747    2016   1
   5   5  10   68395    3539   1
   6   5  10    5802    1473   1
  -6   6  10    4296    1187   1
  -5   6  10     468    1046   1
  -4   6  10   30496   24077   1
  -3   6  10    2014    1282   1
  -2   6  10   33050    3278   1
   1  -6   9   21972    1821  -2
  -1   6  10   21972    1821   1
   0  -6  10   26529    7302  -2
   0   6  10   26529    7302   1
  -1  -6  11   17472    4218  -2
   1   6  10   17472    4218   1
   2   6  10   53534    4584   1
   3   6  10      11     881   1
   4   6  10   49325    1844   1
   5   6  10    3363     658   1
  -5   7  10    4508     655   1
  -4   7  10    1113     736   1
  -3   7  10   44434    3190   1
  -2   7  10    1081    1625   1
   1  -7   9   12652    2870  -2
  -1   7  10   12652    2870   1
   0  -7  10    2110    2566  -2
   0   7  10    2110    2566   1
  -1  -7  11   58179    9954  -2
   1   7  10   58179    9954   1
   2   7  10    3100    1131   1
   3   7  10   15347     920   1
   4   7  10     480     576   1
  -3   8  10    6820     935   1
  -2   8  10   18904    2129   1
   1  -8   9    3373    1143  -2
  -1   8  10    3373    1143   1
   0  -8  10   65491   10208  -2
   0   8  10   65491   10208   1
   1   8  10     686    1138   1
   2   8  10   16147    2557   1
   3   8  10    2655    1886   1
   0  -9  10     471    1715  -2
   0   9  10     471    1715   1
  -7   0  11    2785    1368   1
  -5   0  11   77024   20452   1
  -3   0  11  135590    9985   1
  -1   0  11  409673   37025   1
   1   0  11    4920    2472   1
   3   0  11   80956   24076   1
   5   0  11    4266    1825   1
   7   0  11    2357    1981   1
  -7   1  11    1426    1590   1
  -6   1  11   29923   11744   1
  -5   1  11   45353    3306   1
  -4   1  11  125364    9530   1
  -3   1  11    3145    1457   1
  -2   1  11  126232    9813   1
  -1   1  11  444200   15028   1
   0  -1  11 1160770   74307  -2
   0   1  11 1160770   74307   1
   1   1  11  372283   12691   1
   2   1  11   44262    3059   1
   3   1  11    2325    1843   1
   4   1  11  254601   23678   1
   5   1  11     811    1223   1
   6   1  11    3125    1521   1
   7   1  11     267    1309   1
  -7   2  11   14419    3458   1
  -6   2  11    3569    1590   1
  -5   2  11  341721   47011   1
  -4   2  11   50109    4248   1
  -3   2  11  129133   12382   1
  -2   2  11   89642    3374   1
  -1   2  11 1144074   56458   1
   0  -2  11   17199    3112  -2
   0   2  11   17199    3112   1
   1   2  11  280080   20962   1
   2   2  11    2582    1200   1
   3   2  11   80142    8362   1
   4   2  11    3932    1954   1
   5   2  11   83730   28912   1
   6   2  11    5277    1204   1
   7   2  11    9895    2263   1
  -7   3  11    2257     702   1
  -6   3  11   58204   11954   1
  -5   3  11    7170    2342   1
  -4   3  11  178817   14198   1
  -3   3  11    6588    1915   1
  -2   3  11  166276   14553   1
  -1   3  11   47075    2345   1
   0  -3  11  283912   27051  -2
   0   3  11  283912   27051   1
   1   3  11   19618    1529   1
   2   3  11  158127   13260   1
   3   3  11   78281   14921   1
   4   3  11  110644   12286   1
   5   3  11   29722    3232   1
   6   3  11   18022    2435   1
  -7   4  11    4103     715   1
  -6   4  11    4954    1212   1
  -5   4  11   13445    2825   1
  -4   4  11    1475    1714   1
  -3   4  11  191891   15037   1
  -2   4  11    1758    1637   1
   1  -4  10   90536    6713  -2
  -1   4  11   90536    6713   1
   0  -4  11   59563    4817  -2
   0   4  11   59563    4817   1
   1   4  11   25942    3232   1
   2   4  11   43460    4757   1
   3   4  11   47001   10252   1
   4   4  11    1480    1579   1
   5   4  11   13931    2198   1
   6   4  11     654     596   1
  -6   5  11    7757     993   1
  -5   5  11    5064    1314   1
  -4   5  11    8365    4253   1
  -3   5  11    7931    1432   1
  -2   5  11  156849   11142   1
   1  -5  10   54317    8997  -2
  -1   5  11   54317    8997   1
   0  -5  11   55659    6974  -2
   0   5  11   55659    6974   1
  -1  -5  12   11480    1883  -2
   1   5  11   11480    1883   1
   2   5  11   71755    8761   1
   3   5  11     487    1139   1
   4   5  11   10578    1988   1
   5   5  11     439     844   1
   6   5  11    1556    1339   1
  -6   6  11    2199    1063   1
  -5   6  11   40885    1650   1
  -4   6  11    1786    1689   1
  -3   6  11   14871    1420   1
  -2   6  11   16276    1488   1
   1  -6  10   59971    4148  -2
  -1   6  11   59971    4148   1
   0  -6  11    1771     772  -2
   0   6  11    1771     772   1
  -1  -6  12  158380   29670  -2
   1   6  11  158380   29670   1
   2   6  11    3184    1185   1
   3   6  11    7229    2018   1
   4   6  11    6226     916   1
   5   6  11   12747    1237   1
  -5   7  11      78    1125   1
  -4   7  11   16827     977   1
  -3   7  11    5358    1050   1
  -2   7  11   14509    3034   1
   1  -7  10    4549    1339  -2
  -1   7  11    4549    1339   1
   0  -7  11   27864    3385  -2
   0   7  11   27864    3385   1
   1   7  11    1178    1021   1
   2   7  11   11071    1176   1
   3   7  11   10901     916   1
   4   7  11   10630     794   1
  -3   8  11   15062    1550   1
  -2   8  11    -915     915   1
  -1   8  11    3104    1258   1
   0  -8  11     915    1005  -2
   0   8  11     915    1005   1
   1   8  11    2501    1054   1
   2   8  11    1407     943   1
  -6   0  12   11998    6486   1
  -4   0  12  639206   59167   1
  -2   0  12   15517    2878   1
   0   0  12  146702    8365  -2
   0   0  12  146702    8365   1
   2   0  12   54040    3222   1
   4   0  12    3687    2504   1
   6   0  12     929    1004   1
  -7   1  12    3313    1048   1
  -6   1  12    1111    1030   1
  -5   1  12   51673    8088   1
  -4   1  12    4510    1391   1
  -3   1  12   81211    4777   1
  -2   1  12    8571    1513   1
  -1   1  12  102409    4536   1
   0  -1  12    5654    1849  -2
   0   1  12    5654    1849   1
   1   1  12  297483    8431   1
   2   1  12   17421    2342   1
   3   1  12    1546    1972   1
   4   1  12   28632    2471   1
   5   1  12   16761    4017   1
   6   1  12    9497    1437   1
   7   1  12    1929    1362   1
  -7   2  12    1391     843   1
  -6   2  12     618     704   1
  -5   2  12    5529    1214   1
  -4   2  12    1562    1968   1
  -3   2  12   29246    8803   1
  -2   2  12  124607    8161   1
  -1   2  12   81976    2803   1
   0  -2  12  113549    8135  -2
   0   2  12  113549    8135   1
   1   2  12   25155    1772   1
   2   2  12   38556    2543   1
   3   2  12   18330    2828   1
   4   2  12    -211    2189   1
   5   2  12    2317     756   1
   6   2  12     974    1173   1
   7   2  12    -763    2537   1
  -7   3  12   10250     964   1
  -6   3  12    9010    1631   1
  -5   3  12     535    1825   1
  -4   3  12    9337    1983   1
  -3   3  12   22054    3259   1
  -2   3  12   25489    2019   1
  -1   3  12   56424    5805   1
   0  -3  12  228247   22631  -2
   0   3  12  228247   22631   1
   1   3  12   27410    3068   1
   2   3  12   72322    6958   1
   3   3  12    3081    1316   1
   4   3  12    -224    1619   1
   5   3  12    8246    1617   1
   6   3  12     375     818   1
  -7   4  12    4230    1471   1
  -6   4  12    6073     915   1
  -5   4  12   16609    1618   1
  -4   4  12  105000   10195   1
  -3   4  12    4778    1517   1
  -2   4  12    7721    2431   1
  -1   4  12   83749    4925   1
   0  -4  12   85315    9286  -2
   0   4  12   85315    9286   1
   1   4  12   11608    2088   1
   2   4  12   77678    6653   1
   3   4  12    5293    1756   1
   4   4  12    1345    1764   1
   5   4  12   20472    1678   1
   6   4  12   12066     946   1
  -6   5  12   10109     867   1
  -5   5  12   30181    2694   1
  -4   5  12    7328    1737   1
  -3   5  12   17899    1520   1
  -2   5  12   10903    1489   1
   1  -5  11    2276    1215  -2
  -1   5  12    2276    1215   1
   0  -5  12    4725    1931  -2
   0   5  12    4725    1931   1
   1   5  12   26866    3442   1
   2   5  12    5501    1807   1
   3   5  12    2315    1163   1
   4   5  12   28370    2184   1
   5   5  12    1016     706   1
  -5   6  12    3613     981   1
  -4   6  12    -348    1523   1
  -3   6  12    5296    1151   1
  -2   6  12   32561    1747   1
   1  -6  11   12974    2609  -2
  -1   6  12   12974    2609   1
   0  -6  12     822    1167  -2
   0   6  12     822    1167   1
   1   6  12    1239    1807   1
   2   6  12    8458    1126   1
   3   6  12    4393    1461   1
   4   6  12    4327     794   1
   5   6  12    1647     753   1
  -4   7  12    1174     826   1
  -3   7  12    7171    1747   1
  -2   7  12    4221    1355   1
  -1   7  12   14584    2442   1
   0  -7  12   34070    4752  -2
   0   7  12   34070    4752   1
   1   7  12    1448     927   1
   2   7  12    3354     987   1
   3   7  12    1377     829   1
   4   7  12    1671    1045   1
  -3   8  12     615    1492   1
  -2   8  12    3172     879   1
  -1   8  12    3564    1402   1
   0  -8  12    3974    1015  -2
   0   8  12    3974    1015   1
   1   8  12     130     909   1
   2   8  12    6302    1090   1
  -7   0  13    2521    1338   1
  -5   0  13   90235   10946   1
  -3   0  13   62003    3442   1
  -1   0  13   87297    2834   1
   1   0  13    2282    2215   1
   3   0  13  149788   63205   1
   5   0  13   41716   11861   1
   7   0  13     195    2566   1
  -7   1  13    3700    1074   1
  -6   1  13     737    1146   1
  -5   1  13   55281    9203   1
  -4   1  13   13465    1441   1
  -3   1  13   32417   14652   1
  -2   1  13   17187    1530   1
  -1   1  13   61468    2198   1
   0  -1  13  110400    3987  -2
   0   1  13  110400    3987   1
   1   1  13   77824    2051   1
   2   1  13   19580    2484   1
   3   1  13    8929    2337   1
   4   1  13   29756    3155   1
   5   1  13   15273    3428   1
   6   1  13    6180    1266   1
  -7   2  13    1601     788   1
  -6   2  13    2115    1028   1
  -5   2  13    2953     997   1
  -4   2  13   44056   11672   1
  -3   2  13  144264    8322   1
  -2   2  13    8360    1460   1
  -1   2  13  255578   12633   1
   0  -2  13    5111    1616  -2
   0   2  13    5111    1616   1
   1   2  13   51747    2844   1
   2   2  13    7661    1451   1
   3   2  13     134    1472   1
   4   2  13    1031    1859   1
   5   2  13   29104    7844   1
   6   2  13    3654    1142   1
  -7   3  13     711     773   1
  -6   3  13    1880     926   1
  -5   3  13   21158    3106   1
  -4   3  13    4969    1829   1
  -3   3  13   38765   16445   1
  -2   3  13   33482    6531   1
  -1   3  13   26971    1787   1
   0  -3  13  285695   31909  -2
   0   3  13  285695   31909   1
   1   3  13    2892    1667   1
   2   3  13   15246    1737   1
   3   3  13    4221    1400   1
   4   3  13   61959    8336   1
   5   3  13   11659    1974   1
   6   3  13     320     807   1
  -7   4  13   -3331    3687   1
  -6   4  13     324     849   1
  -5   4  13    2897    1483   1
  -4   4  13     858    1798   1
  -3   4  13   35202    3383   1
  -2   4  13   11672    1430   1
  -1   4  13    4052    1478   1
   0  -4  13    1934    1967  -2
   0   4  13    1934    1967   1
   1   4  13   11348    1987   1
   2   4  13    2949    1716   1
   3   4  13   51801   16267   1
   4   4  13     637    1930   1
   5   4  13   11309    1181   1
   6   4  13      94     904   1
  -6   5  13     770     692   1
  -5   5  13    2715    1095   1
  -4   5  13   11802    1751   1
  -3   5  13    4151    1743   1
  -2   5  13    3831    1299   1
  -1   5  13   16798    3944   1
   0  -5  13    9651    1941  -2
   0   5  13    9651    1941   1
   1   5  13  108823   12542   1
   2   5  13    7586    2447   1
   3   5  13   22138    6664   1
   4   5  13   10996    1515   1
   5   5  13    1905     699   1
  -5   6  13    1173     846   1
  -4   6  13   26065    1983   1
  -3   6  13     992    1078   1
  -2   6  13    1046    1100   1
  -1   6  13    3809    1266   1
   0  -6  13    7099    2781  -2
   0   6  13    7099    2781   1
   1   6  13    1835    2003   1
   2   6  13    2864    1083   1
   3   6  13     779     778   1
   4   6  13    1913     730   1
  -4   7  13    1793     634   1
  -3   7  13   10231    1696   1
  -2   7  13    3568    1228   1
  -1   7  13     835    1227   1
   0  -7  13    4082    1693  -2
   0   7  13    4082    1693   1
   1   7  13    9074    1918   1
   2   7  13    9164    1689   1
   3   7  13     726     998   1
  -3   8  13    4350    1686   1
  -2   8  13     217     811   1
  -1   8  13     708    1220   1
   0  -8  13     162     893  -2
   0   8  13     162     893   1
   1   8  13    4903    1091   1
   2   8  13     221    1537   1
  -6   0  14    1055    1879   1
  -4   0  14  301072   31417   1
  -2   0  14    4413    3279   1
   0   0  14  958038   17070  -2
   0   0  14  958038   17070   1
   2   0  14  252692    9427   1
   4   0  14   14061    2869   1
   6   0  14   95430    9523   1
  -7   1  14    4238    1041   1
  -6   1  14     860     708   1
  -5   1  14   14503    3716   1
  -4   1  14  135419   10390   1
  -3   1  14  290190   22854   1
  -2   1  14    2107    1308   1
  -1   1  14  248087    7324   1
   0  -1  14  140773    5205  -2
   0   1  14  140773    5205   1
   1   1  14  374166   12854   1
   2   1  14   43750    2638   1
   3   1  14   54062   11362   1
   4   1  14   30856    2378   1
   5   1  14   44202    4520   1
   6   1  14    3200    1048   1
  -7   2  14    4544    1358   1
  -6   2  14    5444    3718   1
  -5   2  14   13674    3014   1
  -4   2  14   97492   21445   1
  -3   2  14   10973    3891   1
  -2   2  14  180614    8746   1
  -1   2  14    5849    1467   1
   0  -2  14   22800    2437  -2
   0   2  14   22800    2437   1
   1   2  14    5129    1790   1
   2   2  14   88355    4886   1
   3   2  14     896    1358   1
   4   2  14  152298   12404   1
   5   2  14     476     620   1
   6   2  14   33850    2857   1
  -7   3  14    8696     865   1
  -6   3  14     394     980   1
  -5   3  14   17121    3826   1
  -4   3  14   15725    1925   1
  -3   3  14   94286   14916   1
  -2   3  14   12978    1546   1
  -1   3  14   38421    3476   1
   0  -3  14   30707    2532  -2
   0   3  14   30707    2532   1
   1   3  14  252461   15052   1
   2   3  14   48991    4471   1
   3   3  14    7923    2454   1
   4   3  14    4324    1705   1
   5   3  14   73244    8946   1
   6   3  14    4968     798   1
  -6   4  14   22764    1401   1
  -5   4  14     217    1256   1
  -4   4  14   48049    2624   1
  -3   4  14   90002    5186   1
  -2   4  14    5272    1412   1
  -1   4  14    6393    1462   1
   0  -4  14  210517   15570  -2
   0   4  14  210517   15570   1
   1   4  14   13496    2148   1
   2   4  14  153639   11880   1
   3   4  14     727    1416   1
   4   4  14   13202    2536   1
   5   4  14    2391     948   1
   6   4  14   19053    1922   1
  -6   5  14    2392     644   1
  -5   5  14   26738    2111   1
  -4   5  14   14798    2081   1
  -3   5  14   26479    1846   1
  -2   5  14    8051    1334   1
  -1   5  14   50972   10403   1
   0  -5  14    4541    1727  -2
   0   5  14    4541    1727   1
   1   5  14  149612   16673   1
   2   5  14   23061    3708   1
   3   5  14   18873    3538   1
   4   5  14    6789    1156   1
   5   5  14   22972    1437   1
  -5   6  14     223     713   1
  -4   6  14   12645    1414   1
  -3   6  14     802    1078   1
  -2   6  14   79848    7904   1
  -1   6  14     325     645   1
   0  -6  14   14129    3088  -2
   0   6  14   14129    3088   1
   1   6  14    4471    2104   1
   2   6  14   20641    2374   1
   3   6  14    1067     708   1
   4   6  14   25815    1569   1
  -4   7  14    1815    1065   1
  -3   7  14   11999    1560   1
  -2   7  14    2008    1020   1
  -1   7  14   28390    3032   1
   0  -7  14   10227    1673  -2
   0   7  14   10227    1673   1
   1   7  14    1070     936   1
   2   7  14   11157    1388   1
   3   7  14   35552    3754   1
  -2   8  14    3029    1589   1
  -1   8  14     136    1087   1
   0  -8  14    7635    1111  -2
   0   8  14    7635    1111   1
   1   8  14    2793    1060   1
  -7   0  15   52068    7194   1
  -5   0  15   36586    4448   1
  -3   0  15  112268    6944   1
  -1   0  15  402914   14915   1
   1   0  15   93065    4896   1
   3   0  15   56906   40300   1
   5   0  15  101831   25747   1
  -7   1  15    2989     992   1
  -6   1  15   31310    6264   1
  -5   1  15     302     580   1
  -4   1  15   21644    1562   1
  -3   1  15   10446    2252   1
  -2   1  15  636681   25837   1
  -1   1  15   79711    3831   1
   0  -1  15  180912    6387  -2
   0   1  15  180912    6387   1
   1   1  15  139583    3930   1
   2   1  15  404786   17980   1
   3   1  15   18640    4491   1
   4   1  15   24577    1817   1
   5   1  15   15221    1400   1
   6   1  15   47858    6882   1
  -7   2  15    6030    1272   1
  -6   2  15    1892    1052   1
  -5   2  15   64612    8400   1
  -4   2  15    1256    1189   1
  -3   2  15  458158   34719   1
  -2   2  15    5841    1587   1
  -1   2  15   36383    2232   1
   0  -2  15   16383    2011  -2
   0   2  15   16383    2011   1
   1   2  15  361845   26426   1
   2   2  15    -606    1075   1
   3   2  15  237037   34507   1
   4   2  15     316    1274   1
   5   2  15   10210    4214   1
   6   2  15    1515     812   1
  -7   3  15     553    1207   1
  -6   3  15   20330    1934   1
  -5   3  15   15413    2801   1
  -4   3  15  125845   42264   1
  -3   3  15  136984   22253   1
  -2   3  15  231433   18063   1
  -1   3  15   37594    2990   1
   0  -3  15  163686   16030  -2
   0   3  15  163686   16030   1
   1   3  15   14797    2038   1
   2   3  15  288072   18344   1
   3   3  15    6712    1231   1
   4   3  15   27989    5163   1
   5   3  15    2065     988   1
   6   3  15   11479    1410   1
  -6   4  15    1272     882   1
  -5   4  15   24148    1899   1
  -4   4  15    7346    2200   1
  -3   4  15  116064    9969   1
  -2   4  15    3356    1106   1
  -1   4  15  178447   14655   1
   0  -4  15    -293    1791  -2
   0   4  15    -293    1791   1
   1   4  15   25713    3976   1
   2   4  15    5103    1410   1
   3   4  15   30487    6514   1
   4   4  15    3321    1110   1
   5   4  15   42076    2700   1
  -6   5  15    7438    1031   1
  -5   5  15    2705     980   1
  -4   5  15   37856    2634   1
  -3   5  15    6435    1247   1
  -2   5  15   46356    3999   1
  -1   5  15   21826    3072   1
   0  -5  15   84599   11356  -2
   0   5  15   84599   11356   1
   1   5  15   41320    6645   1
   2   5  15    9764    1520   1
   3   5  15    9670    1860   1
   4   5  15   44884    5741   1
   5   5  15    3858     581   1
  -5   6  15   16218    1105   1
  -4   6  15     190    1000   1
  -3   6  15   25764    1834   1
  -2   6  15   33764    4780   1
  -1   6  15   25168    1961   1
   0  -6  15    1388    1347  -2
   0   6  15    1388    1347   1
   1   6  15   59208    7903   1
   2   6  15    1803    1268   1
   3   6  15   61175    4019   1
   4   6  15     310     507   1
  -4   7  15   17224    1925   1
  -3   7  15    3024    1120   1
  -2   7  15   17233    1409   1
  -1   7  15     543    1048   1
   0  -7  15   47978    7897  -2
   0   7  15   47978    7897   1
   1   7  15    1688     931   1
   2   7  15   37932    4384   1
   3   7  15    1247     798   1
  -1   8  15   24984    3574   1
   0  -8  15    -310     857  -2
   0   8  15    -310     857   1
   1   8  15    6920     964   1
  -6   0  16    8614    6374   1
  -4   0  16  209617   22541   1
  -2   0  16  328491   33906   1
   0   0  16   24663    2177  -2
   0   0  16   24663    2177   1
   2   0  16   98123    4618   1
   4   0  16  224141   19478   1
   6   0  16    1819     799   1
  -7   1  16   16019    1293   1
  -6   1  16    2059     843   1
  -5   1  16   72328   10867   1
  -4   1  16   40643    3587   1
  -3   1  16   36821    2700   1
  -2   1  16  104775    5611   1
  -1   1  16  521945   18967   1
   0  -1  16     132    1543  -2
   0   1  16     132    1543   1
   1   1  16   22590    2031   1
   2   1  16    1642    2088   1
   3   1  16  264233   45690   1
   4   1  16    9174    1889   1
   5   1  16     337    1119   1
   6   1  16    2969     809   1
  -7   2  16    2009    1120   1
  -6   2  16   96233    8536   1
  -5   2  16    1701    1101   1
  -4   2  16   15008    4963   1
  -3   2  16   27010    2183   1
  -2   2  16  105377    5524   1
  -1   2  16   44729    3615   1
   0  -2  16  264194   17281  -2
   0   2  16  264194   17281   1
   1   2  16    7172    1790   1
   2   2  16    9842    1478   1
   3   2  16    9852    2531   1
   4   2  16   15249    1448   1
   5   2  16    -339     798   1
   6   2  16   13661    1558   1
  -7   3  16    4869    1571   1
  -6   3  16    3019     894   1
  -5   3  16   24113    4987   1
  -4   3  16      54    1434   1
  -3   3  16   43058    6636   1
  -2   3  16    3940    1525   1
  -1   3  16  176319   11355   1
   0  -3  16   46176    4465  -2
   0   3  16   46176    4465   1
   1   3  16  102216    6664   1
   2   3  16  125768   13182   1
   3   3  16   11840    2479   1
   4   3  16   19951    3124   1
   5   3  16   26038    2497   1
   6   3  16    5962    2535   1
  -6   4  16    7601    1181   1
  -5   4  16    8854    1442   1
  -4   4  16   19329    2499   1
  -3   4  16   14126    3066   1
  -2   4  16  233327   27212   1
  -1   4  16   14196    1606   1
   0  -4  16   15734    2228  -2
   0   4  16   15734    2228   1
   1   4  16    3150    1739   1
   2   4  16   91771    6822   1
   3   4  16    2754    1117   1
   4   4  16   55893    5412   1
   5   4  16     226     611   1
  -6   5  16     637    1995   1
  -5   5  16   14973    1275   1
  -4   5  16     805     992   1
  -3   5  16   68354    5500   1
  -2   5  16   48211    3834   1
  -1   5  16   45237    6869   1
   0  -5  16    -461    1725  -2
   0   5  16    -461    1725   1
   1   5  16   74369    9323   1
   2   5  16    7966    2773   1
   3   5  16   30260    4857   1
   4   5  16     389     695   1
   5   5  16    9654    1596   1
  -5   6  16    1538     766   1
  -4   6  16   26596    1827   1
  -3   6  16    9800    1009   1
  -2   6  16    8447    1462   1
  -1   6  16    6665    1432   1
   0  -6  16   38738    7132  -2
   0   6  16   38738    7132   1
   1   6  16    1012    1817   1
   2   6  16    9798    1250   1
   3   6  16    3903    1309   1
   4   6  16    2809    2123   1
  -4   7  16     568    1731   1
  -3   7  16    6678    1550   1
  -2   7  16     542    1198   1
  -1   7  16    4721    1321   1
   0  -7  16      58    1575  -2
   0   7  16      58    1575   1
   1   7  16    5199     891   1
   2   7  16    5356     919   1
   3   7  16    2093    1955   1
  -1   8  16    4350    1903   1
   0  -8  16    4558    2067  -2
   0   8  16    4558    2067   1
  -7   0  17    -109    1200   1
  -5   0  17  101617   14814   1
  -3   0  17   19476    4395   1
  -1   0  17   32565    2999   1
   1   0  17   38276    4466   1
   3   0  17    6439    6519   1
   5   0  17    -326    1404   1
  -7   1  17    1468     965   1
  -6   1  17    4279    1234   1
  -5   1  17     189     811   1
  -4   1  17   26424    2273   1
  -3   1  17   41135    3105   1
  -2   1  17   31576    5759   1
  -1   1  17   22292    2037   1
   0  -1  17  116860    4043  -2
   0   1  17  116860    4043   1
   1   1  17   11207    2062   1
   2   1  17      61    2102   1
   3   1  17   42099    7069   1
   4   1  17   12734    1833   1
   5   1  17    2143    1075   1
   6   1  17    2397     632   1
  -7   2  17    2147    1544   1
  -6   2  17    3037    1076   1
  -5   2  17   15573    2256   1
  -4   2  17     681    1498   1
  -3   2  17   17555    1707   1
  -2   2  17    6159    1609   1
  -1   2  17   83617    5803   1
   0  -2  17   23128    1906  -2
   0   2  17   23128    1906   1
   1   2  17    6525    2165   1
   2   2  17    -206    1350   1
   3   2  17     595    1228   1
   4   2  17    7970    1257   1
   5   2  17   23198    5931   1
   6   2  17    -918    2491   1
  -6   3  17   15838    1121   1
  -5   3  17     971    2279   1
  -4   3  17    7986    5536   1
  -3   3  17   10004    1425   1
  -2   3  17   27688    8954   1
  -1   3  17   57350    3922   1
   0  -3  17  105409   10505  -2
   0   3  17  105409   10505   1
   1   3  17   10382    1741   1
   2   3  17    2182     979   1
   3   3  17    3574    1198   1
   4   3  17    9283    1702   1
   5   3  17    1411     677   1
  -6   4  17    8178     897   1
  -5   4  17   38447    2608   1
  -4   4  17    7196    1397   1
  -3   4  17    7334    1514   1
  -2   4  17     234    1242   1
  -1   4  17    1368    1399   1
   0  -4  17    4931    2037  -2
   0   4  17    4931    2037   1
   1   4  17   35933    3947   1
   2   4  17    1077    1636   1
   3   4  17    1183    1165   1
   4   4  17    7035    1108   1
   5   4  17    1127     643   1
  -5   5  17     921     786   1
  -4   5  17   12942    1041   1
  -3   5  17    1249    1128   1
  -2   5  17    1607    1116   1
  -1   5  17   26632    2915   1
   0  -5  17    6865    2168  -2
   0   5  17    6865    2168   1
   1   5  17    4209    1835   1
   2   5  17    3748    1519   1
   3   5  17   20734    3626   1
   4   5  17     306     642   1
  -5   6  17    1073    1413   1
  -4   6  17    2022    1198   1
  -3   6  17    5668    1014   1
  -2   6  17    5371    1276   1
  -1   6  17   22432    1933   1
   0  -6  17     221    1607  -2
   0   6  17     221    1607   1
   1   6  17    1314    1612   1
   2   6  17    1481    1237   1
   3   6  17    2387    1164   1
  -3   7  17    3982    1270   1
  -2   7  17   22868    2456   1
  -1   7  17   14552    1583   1
   0  -7  17     502    1421  -2
   0   7  17     502    1421   1
   1   7  17     301     712   1
   2   7  17    2073     586   1
  -6   0  18    2117    1594   1
  -4   0  18    5515    2170   1
  -2   0  18  155994   23022   1
   0   0  18   22625    3848  -2
   0   0  18   22625    3848   1
   2   0  18   87599    5411   1
   4   0  18   29162    2237   1
   6   0  18    2919    2862   1
  -7   1  18    1621     985   1
  -6   1  18     632    1110   1
  -5   1  18    5215    1341   1
  -4   1  18    -192    1418   1
  -3   1  18    5865    1720   1
  -2   1  18    8240    1880   1
  -1   1  18   44636    3245   1
   0  -1  18    4084    1726  -2
   0   1  18    4084    1726   1
   1   1  18    4710    1943   1
   2   1  18    1535    2044   1
   3   1  18   18661    3358   1
   4   1  18   24874    3180   1
   5   1  18    7542     937   1
   6   1  18     254    1825   1
  -7   2  18     567    3024   1
  -6   2  18   10270    1144   1
  -5   2  18   10757    2280   1
  -4   2  18   13046    4142   1
  -3   2  18   33715    2024   1
  -2   2  18     958    1780   1
  -1   2  18   38402    3731   1
   0  -2  18   63792    4806  -2
   0   2  18   63792    4806   1
   1   2  18   18918    2924   1
   2   2  18     434    1416   1
   3   2  18    1219    1231   1
   4   2  18   31770    4849   1
   5   2  18     370    1850   1
  -6   3  18    2942     858   1
  -5   3  18    3009    1746   1
  -4   3  18    1142     942   1
  -3   3  18    4035    1318   1
  -2   3  18   31548    2642   1
  -1   3  18   93752    6990   1
   0  -3  18   13123    2348  -2
   0   3  18   13123    2348   1
   1   3  18    7952    1681   1
   2   3  18    2179    1482   1
   3   3  18   18267    3635   1
   4   3  18    5355    1155   1
   5   3  18    2966    1116   1
  -6   4  18    1371     676   1
  -5   4  18    4534    1278   1
  -4   4  18   18953    1556   1
  -3   4  18    3962    1313   1
  -2   4  18    5472    2696   1
  -1   4  18    2805    1501   1
   0  -4  18   26245    4006  -2
   0   4  18   26245    4006   1
   1   4  18    2226    1601   1
   2   4  18   23612    2670   1
   3   4  18      56    1093   1
   4   4  18   16534    1181   1
   5   4  18    5557     904   1
  -5   5  18      -5     903   1
  -4   5  18    7209    1070   1
  -3   5  18    2172    1385   1
  -2   5  18   41182    3184   1
  -1   5  18    3670    1327   1
   0  -5  18   42756    5905  -2
   0   5  18   42756    5905   1
   1   5  18    1350    1527   1
   2   5  18    3447    1420   1
   3   5  18   14613    3099   1
   4   5  18     475     708   1
  -4   6  18    2657     982   1
  -3   6  18    1506    1038   1
  -2   6  18    4597    1385   1
  -1   6  18   10416    1323   1
   0  -6  18    5136    1624  -2
   0   6  18    5136    1624   1
   1   6  18   11956    2555   1
   2   6  18    1322     972   1
   3   6  18    2133     950   1
  -3   7  18    3393    1204   1
  -2   7  18    2848     880   1
  -1   7  18    1616    1248   1
   0  -7  18    5189    1394  -2
   0   7  18    5189    1394   1
   1   7  18    3871     774   1
   2   7  18    6026    2145   1
  -7   0  19    4571    1337   1
  -5   0  19   64038    6303   1
  -3   0  19     649    2266   1
  -1   0  19   58308    5060   1
   1   0  19  183538   12607   1
   3   0  19    8866    4739   1
   5   0  19   36554    4850   1
  -7   1  19    4143    2150   1
  -6   1  19    2826    1125   1
  -5   1  19     543     941   1
  -4   1  19   81794    7974   1
  -3   1  19    1011    1498   1
  -2   1  19   43056    3058   1
  -1   1  19   38737    2245   1
   0   1  19  336896   13123   1
   1   1  19   22754    2597   1
   2   1  19   10714    2157   1
   3   1  19    6178    1281   1
   4   1  19   50723    6848   1
   5   1  19    4285     860   1
  -6   2  19      79    1224   1
  -5   2  19   10684    2714   1
  -4   2  19    2569    1565   1
  -3   2  19   72980    6636   1
  -2   2  19    1869    1920   1
  -1   2  19  153835   14195   1
   0   2  19    -418    1551   1
   1   2  19   60986    4109   1
   2   2  19     417    1560   1
   3   2  19   88932   14628   1
   4   2  19     964     807   1
   5   2  19   33601    5215   1
  -6   3  19    4610     793   1
  -5   3  19    7052    1656   1
  -4   3  19   39604    7962   1
  -3   3  19    3234    1455   1
  -2   3  19   20073    1758   1
  -1   3  19   78743    6052   1
   0   3  19   91615   12771   1
   1   3  19   35506    3096   1
   2   3  19   23473    7227   1
   3   3  19    1519    1191   1
   4   3  19   55600    4388   1
   5   3  19    4760     822   1
  -6   4  19     -30    1316   1
  -5   4  19   30251    1322   1
  -4   4  19    1119    1212   1
  -3   4  19    2514    1621   1
  -2   4  19    3997    1587   1
  -1   4  19    6382    1479   1
   0   4  19    2604    1824   1
   1   4  19   58326    7766   1
   2   4  19    1392    1391   1
   3   4  19    2273    1210   1
   4   4  19    1138     877   1
  -5   5  19    2067     831   1
  -4   5  19   12586    1264   1
  -3   5  19   17197    1571   1
  -2   5  19   17057    2717   1
  -1   5  19    3022    1273   1
   0   5  19   23381    2284   1
   1   5  19   10785    2404   1
   2   5  19   10481    1929   1
   3   5  19   10736    2578   1
   4   5  19   11221    1336   1
  -4   6  19    9493    1557   1
  -3   6  19   27736    1601   1
  -2   6  19    3383    1199   1
  -1   6  19   24813    4358   1
   0   6  19     405    1235   1
   1   6  19   18831    1534   1
   2   6  19    1144     825   1
   3   6  19   14194    1824   1
  -2   7  19    7168    1930   1
  -1   7  19     486    1569   1
   0   7  19    8751    1425   1
   1   7  19    3888    1589   1
  -6   0  20   21027    5528   1
  -4   0  20   14830    2487   1
  -2   0  20  346838   47689   1
   0   0  20  115815    5619   1
   2   0  20  203264   17104   1
   4   0  20   68005    8089   1
  -6   1  20    7135    1066   1
  -5   1  20   19251    3556   1
  -4   1  20     -32    1385   1
  -3   1  20  161978   11904   1
  -2   1  20    3165    2351   1
  -1   1  20   46985    2837   1
   0   1  20  152634    7137   1
   1   1  20  278478   10274   1
   2   1  20   10068    2563   1
   3   1  20   12894    3384   1
   4   1  20    1192    1110   1
   5   1  20   39159    5884   1
  -6   2  20   18056    1825   1
  -5   2  20    2481    1174   1
  -4   2  20   76433   17312   1
  -3   2  20    7851    1790   1
  -2   2  20    2920    1867   1
  -1   2  20    7676    2431   1
   0   2  20   35092    3259   1
   1   2  20   58877    5375   1
   2   2  20  131838   13303   1
   3   2  20    4593    1089   1
   4   2  20    5687    1222   1
   5   2  20     476    1568   1
  -6   3  20    7231     899   1
  -5   3  20   14809    1671   1
  -4   3  20    1467    1145   1
  -3   3  20  118154   14265   1
  -2   3  20   18096    2621   1
  -1   3  20   69749    5022   1
   0   3  20    2941    2049   1
   1   3  20   47404    3671   1
   2   3  20   10702    1642   1
   3   3  20   17605    7486   1
   4   3  20   15260    1059   1
   5   3  20   14604    1632   1
  -5   4  20     179     960   1
  -4   4  20   54366    3808   1
  -3   4  20    8640    1603   1
  -2   4  20   67905    6502   1
  -1   4  20    5519    1428   1
   0   4  20  174953   14714   1
   1   4  20    -131    1737   1
   2   4  20   16098    2633   1
   3   4  20     471    1267   1
   4   4  20   34221    4467   1
  -5   5  20    5324    1391   1
  -4   5  20   13013    1159   1
  -3   5  20   21459    1523   1
  -2   5  20    4755    1270   1
  -1   5  20   65859    5362   1
   0   5  20    8710    1560   1
   1   5  20   44842    4203   1
   2   5  20     834    1602   1
   3   5  20   29097    3954   1
  -4   6  20    9463    1948   1
  -3   6  20    2867    1421   1
  -2   6  20    5719    1511   1
  -1   6  20   10430    1800   1
   0   6  20    7450    1183   1
   1   6  20    3008     934   1
   2   6  20   24510    3478   1
  -1   7  20    3050    1852   1
   0   7  20    1806    2207   1
   1   7  20    8339    2008   1
  -5   0  21   36503    5598   1
  -3   0  21   81076   10420   1
  -1   0  21    7212    4590   1
   1   0  21    5172    3528   1
   3   0  21  108575   25967   1
   5   0  21     602     918   1
  -6   1  21   12493    2085   1
  -5   1  21    6319    1395   1
  -4   1  21   30252    3205   1
  -3   1  21    1080    1646   1
  -2   1  21  206553   40044   1
  -1   1  21   66922    3999   1
   0   1  21    7802    2021   1
   1   1  21   11752    2277   1
   2   1  21   73832   10169   1
   3   1  21    1282    1175   1
   4   1  21    7294     961   1
   5   1  21    3793    1668   1
  -6   2  21    1321     851   1
  -5   2  21   12357    1877   1
  -4   2  21    3288    1201   1
  -3   2  21   35773    2852   1
  -2   2  21     727    1791   1
  -1   2  21  192772   19639   1
   0   2  21    7764    1933   1
   1   2  21   80593   11707   1
   2   2  21   22845    3267   1
   3   2  21   50226   11152   1
   4   2  21     358    1003   1
   5   2  21    6547    2179   1
  -6   3  21   10992    1022   1
  -5   3  21    7629     931   1
  -4   3  21    2455    1046   1
  -3   3  21   13037    1578   1
  -2   3  21   71444    6735   1
  -1   3  21    7324    1601   1
   0   3  21   95186   10097   1
   1   3  21   31142    3271   1
   2   3  21   78797    8201   1
   3   3  21    2852    1386   1
   4   3  21    4199     678   1
  -5   4  21    8303     815   1
  -4   4  21    3120    1170   1
  -3   4  21   40889    6178   1
  -2   4  21    1753    1366   1
  -1   4  21       5    1204   1
   0   4  21    1703    1645   1
   1   4  21   17773    1916   1
   2   4  21    3776    1507   1
   3   4  21   21941    5409   1
   4   4  21    6923    1287   1
  -4   5  21   18114     913   1
  -3   5  21    5243    1176   1
  -2   5  21   23118    3185   1
  -1   5  21    3749    1337   1
   0   5  21    1890    1328   1
   1   5  21    2541    1465   1
   2   5  21    7992    1528   1
   3   5  21    3401    1622   1
  -3   6  21    8697    1282   1
  -2   6  21    1385     856   1
  -1   6  21   17049    3865   1
   0   6  21    1649     927   1
   1   6  21   19117    2301   1
   2   6  21    1250     819   1
   0   7  21    5053    3153   1
  -6   0  22   19248    2535   1
  -4   0  22     -32    1873   1
  -2   0  22   28156    2968   1
   0   0  22   80024    4838   1
   2   0  22   15066    2770   1
   4   0  22    2419    1145   1
  -6   1  22     769     750   1
  -5   1  22   12399    1440   1
  -4   1  22   10856    1473   1
  -3   1  22     262    1964   1
  -2   1  22   31142    4158   1
  -1   1  22  109408   10080   1
   0   1  22    3303    2227   1
   1   1  22    1413    2018   1
   2   1  22     891    1489   1
   3   1  22    2078    1023   1
   4   1  22     220     804   1
   5   1  22    1077    1722   1
  -6   2  22    3591     792   1
  -5   2  22    1588     969   1
  -4   2  22    4446    1126   1
  -3   2  22   12755    1624   1
  -2   2  22   17781    1988   1
  -1   2  22   11125    2723   1
   0   2  22    4059    1650   1
   1   2  22    1430     858   1
   2   2  22   15221    3840   1
   3   2  22    1144    1222   1
   4   2  22   25058    1170   1
  -5   3  22    6677     796   1
  -4   3  22   21976    3798   1
  -3   3  22    8842    1705   1
  -2   3  22    6337    1462   1
  -1   3  22    4696    1343   1
   0   3  22    2517    1957   1
   1   3  22    8331    1867   1
   2   3  22    2147    1543   1
   3   3  22   12810    4927   1
   4   3  22     645     914   1
  -5   4  22    1590     841   1
  -4   4  22   12936    1016   1
  -3   4  22    3715    1191   1
  -2   4  22     739    1098   1
  -1   4  22    2234    1333   1
   0   4  22   35995    3103   1
   1   4  22    1140    1462   1
   2   4  22    2265    1348   1
   3   4  22   22414    1208   1
  -4   5  22    3315     605   1
  -3   5  22    1051     926   1
  -2   5  22    4170    1235   1
  -1   5  22   13819    1696   1
   0   5  22    2861    1186   1
   1   5  22    9058    1397   1
   2   5  22   20696    4372   1
   3   5  22    -164    1999   1
  -2   6  22    7364    1539   1
  -1   6  22    2759    1913   1
   0   6  22     346     593   1
   1   6  22     457     631   1
  -5   0  23     178    1198   1
  -3   0  23    5854    5808   1
  -1   0  23     284    2942   1
   1   0  23   44223    6528   1
   3   0  23   24950    1952   1
  -6   1  23     343    2373   1
  -5   1  23    6430     913   1
  -4   1  23    1853    1444   1
  -3   1  23   40760    6460   1
  -2   1  23   42181    4881   1
  -1   1  23    5511    2296   1
   0   1  23     585    1987   1
   1   1  23   14919    2143   1
   2   1  23   16950    2366   1
   3   1  23    2882     901   1
   4   1  23    2044     859   1
  -6   2  23      19    1941   1
  -5   2  23    4346     997   1
  -4   2  23    3674    1020   1
  -3   2  23    -292    1588   1
  -2   2  23     698    1656   1
  -1   2  23   26824    4870   1
   0   2  23    1890    1748   1
   1   2  23    1324    1407   1
   2   2  23    3028    1627   1
   3   2  23    8124    1919   1
   4   2  23     624     845   1
  -5   3  23     686     690   1
  -4   3  23    1308     893   1
  -3   3  23    4177    1553   1
  -2   3  23    4416    1463   1
  -1   3  23   20286    2535   1
   0   3  23    7695    1834   1
   1   3  23   15037    2531   1
   2   3  23   19225    2932   1
   3   3  23    8267    1859   1
   4   3  23    9586    1277   1
  -5   4  23    2316    1808   1
  -4   4  23     534     725   1
  -3   4  23     451    1170   1
  -2   4  23     511     992   1
  -1   4  23     981    1952   1
   0   4  23     588    1301   1
   1   4  23    5155    1292   1
   2   4  23    2438    1561   1
   3   4  23   26890    2208   1
  -4   5  23     738    1826   1
  -3   5  23    2827     801   1
  -2   5  23     482    1008   1
  -1   5  23    3695    1365   1
   0   5  23   13536    1760   1
   1   5  23    4369    1156   1
   2   5  23    2519     716   1
  -1   6  23    2664    2505   1
   0   6  23    2195    3094   1
  -4   0  24    3370    2420   1
  -2   0  24    1566    4646   1
   0   0  24  183749    5839   1
   2   0  24    9244    2298   1
   4   0  24   41908    1846   1
  -5   1  24   18912    2256   1
  -4   1  24    1922    1703   1
  -3   1  24    5553    1696   1
  -2   1  24   15334    2733   1
  -1   1  24   62033    5331   1
   0   1  24    3036    2022   1
   1   1  24   10452    1859   1
   2   1  24    9471    1639   1
   3   1  24   47814    9276   1
   4   1  24    8522     805   1
  -5   2  24     922     893   1
  -4   2  24   16833    2576   1
  -3   2  24    1781    1570   1
  -2   2  24   40648    4417   1
  -1   2  24    4003    1712   1
   0   2  24   26998    2879   1
   1   2  24     953     772   1
   2   2  24   33263    6676   1
   3   2  24     638     817   1
   4   2  24   28190    2085   1
  -5   3  24    8073    3577   1
  -4   3  24   13324    2399   1
  -3   3  24   10373    1591   1
  -2   3  24   16972    2182   1
  -1   3  24   53626    6661   1
   0   3  24    4859    2167   1
   1   3  24    1254     968   1
   2   3  24    1483    1178   1
   3   3  24   15869    2199   1
  -4   4  24     804     770   1
  -3   4  24     588    1022   1
  -2   4  24   11259    1021   1
  -1   4  24    1866    1459   1
   0   4  24   39548    4805   1
   1   4  24    8464    1562   1
   2   4  24    3921    1311   1
   3   4  24      81    1805   1
  -3   5  24    3729     884   1
  -2   5  24     665    1231   1
  -1   5  24    8350    1587   1
   0   5  24   12218    2547   1
   1   5  24    8663    1640   1
   2   5  24    6624    1799   1
  -1   6  24    -301    3214   1
   0   6  24    5904    3618   1
  -5   0  25    1198    1136   1
  -3   0  25   28677    5534   1
  -1   0  25   39323    6826   1
   1   0  25   41900    3744   1
   3   0  25   15537    1277   1
  -5   1  25     588    1004   1
  -4   1  25   32752    6703   1
  -3   1  25   10999    1735   1
  -2   1  25   23093    3494   1
  -1   1  25    2792    2568   1
   0   1  25   60857    4422   1
   1   1  25    1694    1257   1
   2   1  25   17087    2615   1
   3   1  25    -220    1052   1
  -5   2  25   25567    3749   1
  -4   2  25    1134     942   1
  -3   2  25   11967    1366   1
  -2   2  25    1357    1290   1
  -1   2  25   13728    4063   1
   0   2  25    5169    1645   1
   1   2  25  128335   18408   1
   2   2  25    3205    1200   1
   3   2  25   14794    2083   1
  -4   3  25   40117    3912   1
  -3   3  25     925     868   1
  -2   3  25    7533    1114   1
  -1   3  25    2825    1243   1
   0   3  25   89033   10903   1
   1   3  25    1055    1865   1
   2   3  25   16626    4118   1
   3   3  25    8834     834   1
  -4   4  25    -179    1225   1
  -3   4  25   17763    1376   1
  -2   4  25     401     699   1
  -1   4  25   45240    7685   1
   0   4  25    3475    1242   1
   1   4  25   10407    1947   1
   2   4  25     -10    1046   1
  -2   5  25   13916    6316   1
  -1   5  25   10251    3328   1
   0   5  25   11605    1831   1
   1   5  25    2296    1146   1
  -4   0  26   42381    2742   1
  -2   0  26   14000    5740   1
   0   0  26    2742    2492   1
   2   0  26  110861   36053   1
  -5   1  26    3095    1037   1
  -4   1  26    -381    1191   1
  -3   1  26   54691    6189   1
  -2   1  26    5791    2195   1
  -1   1  26    8705    2611   1
   0   1  26    4222    1491   1
   1   1  26   44091    7635   1
   2   1  26    1070     907   1
   3   1  26    4376     838   1
  -5   2  26   -1973    2617   1
  -4   2  26     989     743   1
  -3   2  26    1071    1141   1
  -2   2  26   28136    4343   1
  -1   2  26    9393    1738   1
   0   2  26   25831    2767   1
   1   2  26    2732    1206   1
   2   2  26   14082    2817   1
   3   2  26     134    1173   1
  -4   3  26    2183     909   1
  -3   3  26   15545    3722   1
  -2   3  26   18750    2860   1
  -1   3  26    9737    1746   1
   0   3  26    8357    1315   1
   1   3  26   11399    2967   1
   2   3  26    -179    1077   1
  -3   4  26    1784     879   1
  -2   4  26    3683    1964   1
  -1   4  26     787    1006   1
   0   4  26    4497     972   1
   1   4  26    5813    1211   1
   2   4  26   26510    1929   1
  -1   5  26    1869    2485   1
   0   5  26     461    2571   1
  -3   0  27   -2688    2758   1
  -1   0  27    6462    5746   1
   1   0  27    3054    1253   1
   3   0  27    2061    1868   1
  -4   1  27     655     971   1
  -3   1  27    1639    1253   1
  -2   1  27   19908    2878   1
  -1   1  27   14482    1739   1
   0   1  27     161     802   1
   1   1  27    9005    1520   1
   2   1  27    5438    1007   1
   3   1  27     311    1604   1
  -4   2  27     156     907   1
  -3   2  27    8272    1398   1
  -2   2  27     468    1379   1
  -1   2  27    3122    1179   1
   0   2  27    -541     988   1
   1   2  27    5098    1605   1
   2   2  27    3321     685   1
  -3   3  27    1995     599   1
  -2   3  27   15960    3865   1
  -1   3  27    1806    1127   1
   0   3  27     604     894   1
   1   3  27     687    1244   1
   2   3  27    2090    1182   1
  -3   4  27     -99    1740   1
  -2   4  27     386    1958   1
  -1   4  27    2370     810   1
   0   4  27    -415    1100   1
   1   4  27    2225    1513   1
  -4   0  28   16085    1481   1
  -2   0  28    4082    1926   1
   0   0  28      88    1380   1
   2   0  28   28208   11592   1
  -4   1  28   -1421    1421   1
  -3   1  28    3468    1096   1
  -2   1  28     515    1126   1
  -1   1  28    3195    1304   1
   0   1  28    1674    1143   1
   1   1  28   11893    3118   1
   2   1  28     482     865   1
  -4   2  28    4047    1862   1
  -3   2  28     172     742   1
  -2   2  28    9854    2223   1
  -1   2  28    2251     866   1
   0   2  28     958    1499   1
   1   2  28    1186    1240   1
   2   2  28    3048    1901   1
  -3   3  28    4727    2266   1
  -2   3  28    8995     899   1
  -1   3  28    1716     901   1
   0   3  28    6983    2084   1
   1   3  28    1163    2022   1
  -1   4  28    -539    3779   1
   0   4  28    2205    3942   1
  -3   0  29    2618    2060   1
  -1   0  29   42329    6984   1
   1   0  29   15546    6593   1
  -3   1  29    -775     830   1
  -2   1  29   20556    2845   1
  -1   1  29   15132    2551   1
   0   1  29    2347    1354   1
   1   1  29    8964    2376   1
  -3   2  29   20641    2043   1
  -2   2  29     712     610   1
  -1   2  29    9971    2153   1
   0   2  29    -169    1250   1
   1   2  29     923    1047   1
  -1   3  29    -978    2857   1
   0   3  29    1907    1756   1
  -2   0  30   16711    4295   1
   0   0  30   18094    3487   1
  -2   1  30    3070     703   1
  -1   1  30   17941    3625   1
   0   1  30    4206    1419   1
  -1   2  30     -85    1706   1
   0   2  30   15162    4989   1
;
_shelx_hkl_checksum     52334
_shelx_res_file
;
TITL fatah3_tw3_a.res in P2(1)/n
    sm5br1.res
    created by SHELXL-2019/3 at 12:33:06 on 18-Jun-2024
REM Old TITL fatah3_tw3 in P21/n #14
REM SHELXT solution in P2(1)/n: R1 0.314, Rweak 0.070, Alpha 0.065
REM <I/s> 0.000 for 0 systematic absences, Orientation as input
REM Formula found by SHELXT: C12 N O S2 Br
CELL 1.54184 6.6331 7.5726 24.6985 90 97.141 90
ZERR 4 0.0003 0.0003 0.001 0 0.004 0
LATT 1
SYMM 0.5-X,0.5+Y,0.5-Z
SFAC C H N O S Br
UNIT 40 32 12 4 8 4
EQIV $1 2-X,-Y,1-Z
EQIV $2 -X,1-Y,1-Z
EQIV $3 -0.5+X,0.5-Y,-0.5+Z
DFIX 0.98 N1 H1 N4 H4
L.S. 4
PLAN  5
SIZE 0.01 0.01 0.11
TEMP -148.15
CONF
HTAB N1 O2_$1
HTAB N4 O2
HTAB C5 Br5_$2
HTAB C7 S10_$3
LIST 4
MORE -1
BOND $H
fmap 2
acta
MERG 0
OMIT 1 2 10
REM <olex2.extras>
REM <HklSrc "%.\\SM5Br1.hkl">
REM </olex2.extras>
WGHT    0.145000    4.126500
BASF   0.05593
FVAR      10.07003
BR5   6   -0.006316    0.496540    0.400023    11.00000    0.05598    0.05793 =
         0.05468    0.00153    0.00364    0.00546
S11   5    0.336581    0.237904    0.688147    11.00000    0.06606    0.06628 =
         0.04992    0.00435    0.00888    0.01333
S10   5    0.720925    0.047927    0.736356    11.00000    0.06920    0.06256 =
         0.04722    0.00174    0.00065    0.01122
O2    4    0.907467    0.048198    0.566545    11.00000    0.04865    0.05548 =
         0.05061   -0.00130    0.00218    0.00435
N1    3    0.778412    0.125402    0.477909    11.00000    0.05985    0.04767 =
         0.04306   -0.00127    0.01183    0.00026
N4    3    0.643193    0.153928    0.635666    11.00000    0.05222    0.04717 =
         0.04999    0.00178    0.00398    0.00733
N3    3    0.519409    0.218830    0.592456    11.00000    0.04866    0.04202 =
         0.04953   -0.00005    0.00210    0.00241
C2    1    0.776871    0.115551    0.533547    11.00000    0.05827    0.04708 =
         0.04724   -0.00577    0.00809   -0.00857
C6    1    0.234380    0.375754    0.422391    11.00000    0.03440    0.04562 =
         0.06127    0.00115   -0.00801   -0.00011
C9    1    0.599157    0.205188    0.453387    11.00000    0.06002    0.04257 =
         0.05579   -0.00117    0.01276   -0.00538
C4    1    0.478129    0.258059    0.492795    11.00000    0.06715    0.03810 =
         0.04296   -0.00256    0.00174   -0.00250
C5    1    0.293487    0.343984    0.478352    11.00000    0.05831    0.04200 =
         0.04353   -0.00209    0.00242   -0.00694
AFIX  43
H5    2    0.210762    0.379717    0.505144    11.00000   -1.20000
AFIX   0
C10   1    0.575997    0.146581    0.685936    11.00000    0.07416    0.04260 =
         0.04589   -0.00183    0.00728    0.00421
C7    1    0.354376    0.321658    0.383977    11.00000    0.05190    0.05484 =
         0.04571    0.00638    0.00868   -0.00189
AFIX  43
H7    2    0.309938    0.343966    0.346543    11.00000   -1.20000
AFIX   0
C11   1    0.308855    0.220577    0.760179    11.00000    0.07021    0.07025 =
         0.05825   -0.00399    0.01915    0.00914
AFIX 137
H11A  2    0.175584    0.266410    0.766485    11.00000   -1.50000
H11B  2    0.415852    0.289473    0.781506    11.00000   -1.50000
H11C  2    0.320165    0.096497    0.771421    11.00000   -1.50000
AFIX   0
C8    1    0.537601    0.235862    0.397924    11.00000    0.06030    0.05175 =
         0.04893    0.00039    0.01349   -0.01071
AFIX  43
H8    2    0.618622    0.199134    0.370855    11.00000   -1.20000
AFIX   0
C3    1    0.584190    0.204517    0.545327    11.00000    0.05887    0.04648 =
         0.05207   -0.00424    0.01244   -0.00125
H4    2    0.752779    0.069170    0.632861    11.00000    0.03746
H1    2    0.880600    0.046335    0.466666    11.00000    0.05278
HKLF 5
REM  fatah3_tw3_a.res in P2(1)/n
REM wR2 = 0.2933, GooF = S = 1.136, Restrained GooF = 1.136 for all data
REM R1 = 0.0927 for 1869 Fo > 4sig(Fo) and 0.1143 for all 2513 data
REM 164 parameters refined using 2 restraints
END
WGHT      0.1450      4.1271
REM Highest difference peak  1.369,  deepest hole -1.056,  1-sigma level  0.186
Q1    1   0.0905  0.4182  0.4138  11.00000  0.05    1.37
Q2    1   0.0856  0.5861  0.4138  11.00000  0.05    1.26
Q3    1  -0.0974  0.5805  0.3850  11.00000  0.05    1.14
Q4    1  -0.0956  0.4051  0.3976  11.00000  0.05    1.04
Q5    1   0.0787  0.5155  0.4311  11.00000  0.05    1.03
;
_shelx_res_checksum     75660
