# Supplementary material for: Methyl 2-[(Z)-5-bromo-2-oxoindolin-3-yl­idene]­hydrazinecarbodi­thio­ate
Source: IUCrdata. 2024 Aug 16;9(Pt 8):x240787. doi: 10.1107/S2414314624007879 (PMC11375598; doi:10.1107/S2414314624007879)
Supplement: Supplementary file 2 [file x-09-x240787-Isup2.hkl]

data_I                                                                          
_shelx_title ' fatah3_tw3_a.res in P2(1)/n'                                     
_shelx_refln_list_code          4                                               
_shelx_F_calc_maximum      256.00                                               
_exptl_crystal_F_000       656.00                                               
_reflns_d_resolution_high  0.7934                                               
                                                                                
loop_                                                                           
 _space_group_symop_operation_xyz                                               
 'x, y, z'                                                                      
 '-x+1/2, y+1/2, -z+1/2'                                                        
 '-x, -y, -z'                                                                   
 'x-1/2, -y-1/2, z-1/2'                                                         
                                                                                
_cell_length_a     6.6331                                                       
_cell_length_b     7.5726                                                       
_cell_length_c    24.6985                                                       
_cell_angle_alpha  90.000                                                       
_cell_angle_beta   97.141                                                       
_cell_angle_gamma  90.000                                                       
                                                                                
_shelx_F_squared_multiplier     1.000                                           
                                                                                
loop_                                                                           
 _refln_index_h                                                                 
 _refln_index_k                                                                 
 _refln_index_l                                                                 
 _refln_F_squared_calc                                                          
 _refln_F_squared_meas                                                          
 _refln_F_squared_sigma                                                         
 _refln_observed_status                                                         
   2   0   0       1381.97        754.07        70.62 o                         
   4   0   0       4745.55       4439.92       395.22 o                         
   6   0   0        731.13        169.93       193.11 o                         
   1   1   0      16441.53      18323.70       773.24 o                         
   2   1   0        381.13        372.82        31.35 o                         
   3   1   0       4871.57       4011.60       229.89 o                         
   4   1   0       1772.40       2013.79       116.88 o                         
   5   1   0       2697.93       2175.62       257.99 o                         
   6   1   0          0.67          2.03         9.28 o                         
   7   1   0        228.17        178.46        47.09 o                         
   0   2   0         42.79        135.07        81.26 o                         
   1   2   0      17706.79      19396.75       886.06 o                         
   2   2   0       2508.71       2282.85       220.94 o                         
   3   2   0        115.77        110.16        14.64 o                         
   4   2   0       4584.29       4681.33       329.03 o                         
   5   2   0        191.28        258.15        37.20 o                         
   6   2   0         50.52          9.64         8.06 o                         
   7   2   0         72.82         69.60        45.26 o                         
   1   3   0       2007.41       1622.06        68.99 o                         
   2   3   0        315.03        645.62        99.23 o                         
   3   3   0       2577.87       2182.31       113.95 o                         
   4   3   0       1243.63       1308.29        89.78 o                         
   5   3   0       2373.62       2755.10       306.93 o                         
   6   3   0          1.09         43.72        12.92 o                         
   7   3   0        145.39         70.66        35.12 o                         
   0   4   0       9414.94       8294.53      1077.73 o                         
   1   4   0        389.85        576.71        32.51 o                         
   2   4   0       7561.39       7167.05       420.41 o                         
   3   4   0       1090.01       1113.26        60.04 o                         
   4   4   0        939.81        952.39        73.35 o                         
   5   4   0          8.15          3.31         9.62 o                         
   6   4   0        940.82       1336.75        87.14 o                         
   7   4   0          8.69         14.47         6.84 o                         
   1   5   0       4856.96       4616.49       422.33 o                         
   2   5   0        437.73        489.62        41.61 o                         
   3   5   0        986.73        894.31        85.62 o                         
   4   5   0         71.90         66.74        14.10 o                         
   5   5   0        725.41        774.03       162.42 o                         
   6   5   0         64.59        113.23         9.34 o                         
   7   5   0         43.63         26.56        36.66 o                         
   0   6   0        602.65        399.39        73.42 o                         
   1   6   0         30.98         48.68        18.96 o                         
   2   6   0        977.62        977.06        63.22 o                         
   3   6   0        156.57        167.62        25.21 o                         
   4   6   0        243.22        291.16        21.69 o                         
   5   6   0          0.81         25.10         9.10 o                         
   6   6   0         79.91        110.40        28.84 o                         
   1   7   0        381.79        293.76        30.16 o                         
   2   7   0         62.35         87.04        11.97 o                         
   3   7   0        577.77        594.53        60.10 o                         
   4   7   0        119.14        161.83        11.33 o                         
   5   7   0         25.92         53.33         9.80 o                         
   0   8   0        609.81        614.86        50.43 o                         
   1   8   0        153.14        181.88        27.51 o                         
   2   8   0        242.83        195.86        15.09 o                         
   3   8   0         50.55         46.65        13.73 o                         
   4   8   0        200.68        225.33        11.30 o                         
   1   9   0        270.03        269.43        10.75 o                         
   2   9   0         10.95         20.54        11.22 o                         
  -7   0   1        337.62          1.97        19.60 o                         
  -5   0   1        189.92        184.65        18.59 o                         
  -3   0   1       6118.67       4707.68       131.38 o                         
  -1   0   1       1375.29       2305.71       126.66 o                         
   1   0   1       1308.71       1003.16       199.32 o                         
   3   0   1       1611.90       1284.90        66.98 o                         
   5   0   1       2270.91       2397.45       338.12 o                         
   7   0   1         39.45          4.75        10.64 o                         
  -7   1   1         18.14         38.46        44.02 o                         
  -6   1   1        561.22         34.11        66.81 o                         
  -5   1   1         47.42         48.51         9.95 o                         
  -4   1   1       4802.58       4486.24       301.68 o                         
  -3   1   1       4571.75       3940.72       121.47 o                         
  -2   1   1       4755.32       5208.34       274.68 o                         
  -1   1   1       1999.95       4574.30       962.01 o                         
   0   1   1       1374.01       1613.72       157.92 o                         
   1   1   1       3973.16       4272.31       170.10 o                         
   2   1   1       6149.52       6336.14       214.11 o                         
   3   1   1        141.17         28.08        14.59 o                         
   4   1   1       1331.31       1276.71        90.16 o                         
   5   1   1        623.59        449.35        84.29 o                         
   6   1   1        974.64        177.17       229.04 o                         
   7   1   1          2.07         -1.15        14.66 o                         
  -7   2   1        206.22        167.02        48.61 o                         
  -6   2   1          6.55          5.92         7.49 o                         
  -5   2   1       1385.45       1552.82       253.90 o                         
  -4   2   1         13.91         59.76        13.96 o                         
  -3   2   1       5800.92       6040.03       278.17 o                         
  -2   2   1       2307.50       2338.69       249.89 o                         
  -1   2   1      11360.99      14998.94       905.85 o                         
   0   2   1      11019.95      12247.11       271.81 o                         
   1   2   1      65533.57      62696.23      4262.86 o                         
   2   2   1        182.80        112.57        52.30 o                         
   3   2   1        994.17       1113.08        46.90 o                         
   4   2   1        204.92        189.38        25.26 o                         
   5   2   1        464.70        467.55        36.44 o                         
   6   2   1         35.13          5.41        12.99 o                         
   7   2   1        214.80         51.43        80.51 o                         
  -7   3   1         55.74         62.28        13.67 o                         
  -6   3   1        216.28        234.27        25.98 o                         
  -5   3   1         34.85         24.54        12.04 o                         
  -4   3   1       3517.50       3944.05       296.06 o                         
  -3   3   1        355.28        436.61        25.06 o                         
  -2   3   1       5198.40       5155.39       203.97 o                         
  -1   3   1       1232.88       1262.36        50.31 o                         
   0   3   1       8263.90       7884.85       122.88 o                         
   1   3   1        313.00        405.55        52.80 o                         
   2   3   1       5021.86       4785.94       249.89 o                         
   3   3   1        230.60        184.00        30.58 o                         
   4   3   1        156.44        153.72        15.16 o                         
   5   3   1          5.01         23.77        13.85 o                         
   6   3   1        439.59        574.24        31.19 o                         
   7   3   1         16.99         23.80         8.47 o                         
  -7   4   1        254.08        379.71        38.36 o                         
  -6   4   1        120.23        160.44        11.75 o                         
  -5   4   1         33.21         23.31        13.91 o                         
  -4   4   1        384.04        484.99        34.11 o                         
  -3   4   1       2126.74       2328.53       146.83 o                         
  -2   4   1        496.80        746.72        79.02 o                         
  -1   4   1       3668.98       3392.10       207.40 o                         
   0   4   1         45.75         66.85        17.74 o                         
   1   4   1          6.01         49.30        15.20 o                         
   2   4   1       1796.31       2001.93       191.09 o                         
   3   4   1        585.91        575.81        42.20 o                         
   4   4   1         53.13         71.90        21.99 o                         
   5   4   1        285.34        401.02        28.66 o                         
   6   4   1         29.58         56.14        10.39 o                         
   7   4   1         54.15         62.16        10.68 o                         
  -7   5   1          0.14         28.73        39.93 o                         
  -6   5   1        264.22        362.96        20.18 o                         
  -5   5   1         39.48         53.83        19.63 o                         
  -4   5   1        604.38        700.99        55.14 o                         
  -3   5   1        529.06        563.03        57.66 o                         
  -2   5   1       1198.74       1198.46       103.46 o                         
  -1   5   1        297.64        568.45        29.85 o                         
   0   5   1       1036.06        703.62        76.45 o                         
   1   5   1        105.80        223.01        33.97 o                         
   2   5   1        239.57        228.74        26.02 o                         
   3   5   1        245.51        238.77        42.47 o                         
   4   5   1        804.24        938.75        52.09 o                         
   5   5   1        425.98        433.07        75.75 o                         
   6   5   1        131.18        203.10        15.44 o                         
  -6   6   1          8.87         15.97        10.91 o                         
  -5   6   1        684.92        875.15        40.99 o                         
  -4   6   1         17.24         20.11        11.88 o                         
  -3   6   1        744.21        728.02        56.98 o                         
  -2   6   1        330.25        342.93        22.75 o                         
  -1   6   1        407.68        452.55        76.62 o                         
   0   6   1        569.25        448.83        54.37 o                         
   1   6   1       2065.88       1966.05       200.85 o                         
   2   6   1         43.01         76.36        14.17 o                         
   3   6   1       1442.82       1251.79       119.90 o                         
   4   6   1         97.57        103.74        12.43 o                         
   5   6   1         21.71         31.30         7.62 o                         
   6   6   1         77.10         98.43        17.57 o                         
  -5   7   1         15.12         20.76         5.97 o                         
  -4   7   1        273.40        323.10        12.74 o                         
  -3   7   1         11.00         13.84         8.42 o                         
  -2   7   1        210.40        239.97        25.06 o                         
  -1   7   1         28.18         63.66        49.52 o                         
   0   7   1       1161.60        896.80        52.31 o                         
   1   7   1          5.18         27.07        26.49 o                         
   2   7   1        857.19        841.34        64.75 o                         
   3   7   1        178.03        163.44        28.42 o                         
   4   7   1        104.71        148.50        11.10 o                         
   5   7   1         21.00         33.27         8.77 o                         
  -4   8   1         33.34         61.11         6.96 o                         
  -3   8   1         30.68         51.49        13.50 o                         
  -2   8   1          0.05         11.95        12.54 o                         
  -1   8   1        436.11        424.42        23.06 o                         
   0   8   1         43.60         84.14        23.73 o                         
   1   8   1          8.90         29.92        24.10 o                         
   2   8   1          7.98         12.71        12.45 o                         
   3   8   1         47.94         76.25        11.59 o                         
   4   8   1         39.96         36.53         7.16 o                         
  -2   9   1        188.96        222.43        15.36 o                         
  -1   9   1         47.88         56.86         8.57 o                         
   0   9   1         18.09         18.53         7.54 o                         
   1   9   1         17.20         30.81         6.86 o                         
   2   9   1         31.05         35.72        11.63 o                         
  -6   0   2         63.17         -1.06         3.64 o                         
  -4   0   2       1440.42       1541.47       124.11 o                         
  -2   0   2       8287.17       8664.55       114.31 o                         
   2   0   2       5423.96       5641.49      1093.13 o                         
   4   0   2        257.44        334.41        42.79 o                         
   6   0   2         61.20         31.92        27.47 o                         
  -7   1   2        323.68        238.67        48.29 o                         
  -6   1   2        194.09         -0.23        15.50 o                         
  -5   1   2         75.52         66.45         9.29 o                         
  -4   1   2         90.49        276.49        39.61 o                         
  -3   1   2       6741.55       6376.10        98.53 o                         
  -2   1   2        584.03        551.43        65.21 o                         
  -1   1   2        547.32       2231.14       701.12 o                         
   0   1   2       1302.90       1863.52       260.01 o                         
   1   1   2        458.75        804.86       210.15 o                         
   2   1   2       1131.25       1163.55        79.23 o                         
   3   1   2        792.81        562.83        54.67 o                         
   4   1   2        191.70        185.01        13.75 o                         
   5   1   2         98.03         91.03        23.08 o                         
   6   1   2          0.36         -0.25         2.85 o                         
   7   1   2        106.29         18.75        23.79 o                         
  -7   2   2         29.45          8.70        44.17 o                         
  -6   2   2        606.54        103.34        86.25 o                         
  -5   2   2          9.26         21.26        11.70 o                         
  -4   2   2        271.97        299.08        21.29 o                         
  -3   2   2        417.76        151.48        15.16 o                         
  -2   2   2        716.45        617.83        59.02 o                         
  -1   2   2       4571.82      15678.48      2584.23 o                         
   0   2   2         82.70         76.49        45.48 o                         
   1   2   2       4694.22       4830.89       393.27 o                         
   2   2   2        956.30       1272.25       435.81 o                         
   3   2   2        480.04        595.92        24.95 o                         
   4   2   2         28.53         42.58        20.32 o                         
   5   2   2         10.84          7.64        13.50 o                         
   6   2   2         67.67         15.32        16.54 o                         
   7   2   2          9.55         33.64        17.87 o                         
  -7   3   2         71.99         85.04        65.46 o                         
  -6   3   2          3.14          7.67         8.45 o                         
  -5   3   2        561.86        729.31        60.78 o                         
  -4   3   2        403.18        565.45        52.11 o                         
  -3   3   2        130.97         99.32        18.04 o                         
  -2   3   2       3637.37       3930.99       239.39 o                         
  -1   3   2       1542.99       1441.05        91.42 o                         
   0   3   2         64.78         49.79        42.89 o                         
   1   3   2         64.12         85.26        38.77 o                         
   2   3   2       1936.44       1661.63       101.77 o                         
   3   3   2        220.60        185.00        20.42 o                         
   4   3   2        127.60        153.15        19.59 o                         
   5   3   2         87.29        120.54        15.83 o                         
   6   3   2        225.61        311.47        47.08 o                         
   7   3   2          9.42          0.59         6.23 o                         
  -7   4   2          1.66          7.44         7.75 o                         
  -6   4   2        131.68        154.89        11.40 o                         
  -5   4   2         22.58         16.36         7.65 o                         
  -4   4   2        252.29        256.98        15.89 o                         
  -3   4   2        249.33        321.97        31.56 o                         
  -2   4   2       2858.00       3190.88       166.24 o                         
  -1   4   2         46.20         41.52        12.91 o                         
   0   4   2        169.21        183.16        18.78 o                         
   1   4   2       4375.32       3882.66       222.22 o                         
   2   4   2       8638.33       8264.32       708.00 o                         
   3   4   2        488.26        414.64        34.75 o                         
   4   4   2          9.09         35.25        22.23 o                         
   5   4   2         69.34         52.63        18.43 o                         
   6   4   2         27.88         31.75        10.00 o                         
   7   4   2         16.74         25.86         5.43 o                         
  -7   5   2          9.91         16.35        37.76 o                         
  -6   5   2         18.65         28.01         7.77 o                         
  -5   5   2         81.10         78.80        14.74 o                         
  -4   5   2          7.49         24.24        12.19 o                         
  -3   5   2        423.00        391.44        41.25 o                         
  -2   5   2        686.64        759.32        85.94 o                         
  -1   5   2        346.22        388.01        53.75 o                         
   0   5   2        185.64        192.25        23.23 o                         
   1   5   2        661.10        710.60        43.88 o                         
   2   5   2         74.50         63.90        14.61 o                         
   3   5   2        273.91        238.26        22.36 o                         
   4   5   2         61.35         66.59        14.63 o                         
   5   5   2         55.24         42.92        16.28 o                         
   6   5   2          9.19          7.80         7.78 o                         
  -6   6   2         37.02         59.43         8.91 o                         
  -5   6   2        167.77        213.68        10.82 o                         
  -4   6   2          3.94         22.91        11.34 o                         
  -3   6   2        890.13        848.20        88.89 o                         
  -2   6   2        268.60        327.60        16.74 o                         
  -1   6   2        165.18        245.74        28.83 o                         
   0   6   2        402.53        376.19        57.07 o                         
   1   6   2        308.14        347.21        31.05 o                         
   2   6   2        672.28        713.77        37.29 o                         
   3   6   2        477.34        423.97        69.78 o                         
   4   6   2         27.12         48.63        11.14 o                         
   5   6   2          0.24         -0.63         6.67 o                         
   6   6   2         12.34         16.15         7.95 o                         
  -5   7   2         27.28         48.99         7.80 o                         
  -4   7   2         13.85         31.20        10.25 o                         
  -3   7   2         89.46         76.66        12.13 o                         
  -2   7   2         73.59         81.28        13.82 o                         
  -1   7   2         42.15         48.52        33.34 o                         
   0   7   2         14.88          5.61        39.55 o                         
   1   7   2         12.48         11.05        24.37 o                         
   2   7   2        106.74         93.25        11.88 o                         
   3   7   2          9.99         10.76         6.78 o                         
   4   7   2         67.55         87.64         9.08 o                         
   5   7   2         77.30        106.75         9.47 o                         
  -4   8   2        398.52        389.62        23.02 o                         
  -3   8   2         15.39         24.81        11.78 o                         
  -2   8   2         36.72         30.04        12.96 o                         
  -1   8   2         42.87         54.06        17.22 o                         
   0   8   2        116.79         87.81        22.89 o                         
   1   8   2        128.39         33.30        39.32 o                         
   2   8   2          1.94         -0.31        11.24 o                         
   3   8   2         38.40         35.17        10.89 o                         
   4   8   2         87.24         83.05         6.76 o                         
  -2   9   2          2.31         15.42         7.03 o                         
  -1   9   2          8.06         18.22         7.80 o                         
   0   9   2          1.23         -2.46         8.00 o                         
   1   9   2         91.26         64.89         6.88 o                         
   2   9   2         36.16         34.26        12.23 o                         
  -7   0   3          0.13          9.19        22.37 o                         
  -5   0   3        340.84        286.29       110.42 o                         
  -3   0   3       9181.75       9246.41       201.40 o                         
  -1   0   3       1441.77       1575.00       129.12 o                         
   1   0   3       2823.65       2820.21       325.07 o                         
   3   0   3       3575.88       3151.98       396.55 o                         
   5   0   3        623.59        628.79        82.84 o                         
   7   0   3         37.37          4.78        18.95 o                         
  -7   1   3         14.48         47.64        43.10 o                         
  -6   1   3         30.54          0.92         6.28 o                         
  -5   1   3        155.66        141.47        15.51 o                         
  -4   1   3        399.79        206.03        27.28 o                         
  -3   1   3       1583.62       1694.03       142.95 o                         
  -2   1   3        404.70        300.83       112.42 o                         
  -1   1   3       4488.78       5683.27       144.56 o                         
   0   1   3       1012.09       1309.78       184.12 o                         
   1   1   3        805.06       1310.47       664.71 o                         
   2   1   3       4302.90       4707.33       521.06 o                         
   3   1   3        736.08        829.85        54.52 o                         
   4   1   3        409.80        433.76        37.85 o                         
   5   1   3        216.16        190.03        43.32 o                         
   6   1   3        280.62         41.20        76.62 o                         
   7   1   3          1.78          0.33        18.80 o                         
  -7   2   3         12.40         42.44        46.78 o                         
  -6   2   3          6.17          4.45         7.40 o                         
  -5   2   3        143.53        202.79        16.51 o                         
  -4   2   3         79.04        144.18        19.92 o                         
  -3   2   3        285.97        276.72        15.49 o                         
  -2   2   3       1562.12       1555.97       114.98 o                         
  -1   2   3       1261.35       2235.65       535.18 o                         
   0   2   3        696.68        773.06        46.01 o                         
   1   2   3       8512.10       7488.63       922.51 o                         
   2   2   3        128.61        133.24        34.49 o                         
   3   2   3        535.72        532.79        31.42 o                         
   4   2   3          5.22         13.91        15.19 o                         
   5   2   3        334.77        363.13        21.66 o                         
   6   2   3          0.02         -3.24         5.97 o                         
   7   2   3        398.49        258.96       102.08 o                         
  -7   3   3         64.40         42.86        33.59 o                         
  -6   3   3          0.43         -0.74         4.96 o                         
  -5   3   3        161.02        181.53        29.48 o                         
  -4   3   3        307.94        166.90        22.27 o                         
  -3   3   3        153.37        130.17        29.19 o                         
  -2   3   3        432.18        626.18       133.22 o                         
  -1   3   3        642.42        511.73        48.62 o                         
   0   3   3       1461.28       1346.82        67.70 o                         
   1   3   3        577.57        526.83        73.07 o                         
   2   3   3       2816.53       2440.39       229.22 o                         
   3   3   3         94.38        179.82        31.44 o                         
   4   3   3         44.64         41.28        13.28 o                         
   5   3   3        154.75        170.41        16.43 o                         
   6   3   3        474.70        575.87        87.79 o                         
   7   3   3         12.40         26.25         6.79 o                         
  -7   4   3          0.04          5.44         7.92 o                         
  -6   4   3         20.65         36.05         8.75 o                         
  -5   4   3         34.19         33.03        10.31 o                         
  -4   4   3        168.70        204.45        17.16 o                         
  -3   4   3       1233.75       1183.40        41.86 o                         
  -2   4   3        950.50       1011.28        55.78 o                         
  -1   4   3        519.39        800.22        37.76 o                         
   0   4   3        243.20        284.54        21.57 o                         
   1   4   3       1432.85       1565.12        81.33 o                         
   2   4   3        185.91        245.66        25.21 o                         
   3   4   3        364.52        392.60        41.45 o                         
   4   4   3         51.89         78.50        25.05 o                         
   5   4   3        257.02        320.52        32.71 o                         
   6   4   3         33.83         32.44         9.89 o                         
   7   4   3          1.26          3.71         5.14 o                         
  -7   5   3         16.13         18.20        39.33 o                         
  -6   5   3          0.16          6.69         8.60 o                         
  -5   5   3         76.12         91.76        12.06 o                         
  -4   5   3         38.98         20.67        12.78 o                         
  -3   5   3        118.27        154.33        21.79 o                         
  -2   5   3        350.75        370.90        39.24 o                         
  -1   5   3        528.65        543.46        54.41 o                         
   0   5   3         45.46         52.10        20.79 o                         
   1   5   3         63.20        113.52        14.19 o                         
   2   5   3        943.85        916.38        41.68 o                         
   3   5   3        791.56        704.11       105.38 o                         
   4   5   3         30.90         49.08        14.45 o                         
   5   5   3        195.48        216.16        37.56 o                         
   6   5   3          4.92          6.04         7.75 o                         
  -6   6   3          5.59          2.50         9.62 o                         
  -5   6   3         63.83        104.13         9.88 o                         
  -4   6   3         11.17         20.49        11.24 o                         
  -3   6   3         47.46         37.23        11.14 o                         
  -2   6   3        362.63        359.30        46.51 o                         
  -1   6   3        125.66         51.06        41.98 o                         
   0   6   3         95.00         52.01        30.71 o                         
   1   6   3        111.42        105.61        13.89 o                         
   2   6   3       1319.30       1341.01        82.74 o                         
   3   6   3         25.84         15.39         5.55 o                         
   4   6   3         56.56         59.11        10.64 o                         
   5   6   3         75.21         99.28        14.85 o                         
   6   6   3         11.57         17.02         8.54 o                         
  -5   7   3          5.75         14.83         6.24 o                         
  -4   7   3        103.32        142.02        11.40 o                         
  -3   7   3         35.29         34.32        11.89 o                         
  -2   7   3         53.33         62.19        14.33 o                         
  -1   7   3        199.16        149.42        35.90 o                         
   0   7   3         46.34          9.37        16.62 o                         
   1   7   3        149.77        119.61        34.85 o                         
   2   7   3         53.60         66.27        13.52 o                         
   3   7   3        162.76        168.17        17.30 o                         
   4   7   3        133.43        145.88         8.71 o                         
   5   7   3          5.48         10.37         7.58 o                         
  -4   8   3          6.73         25.63         8.89 o                         
  -3   8   3          4.29          4.87        11.65 o                         
  -2   8   3         93.56         87.57        13.62 o                         
  -1   8   3         83.29         74.55        17.60 o                         
   0   8   3          7.65         10.51        16.04 o                         
   1   8   3         20.36          7.20         9.99 o                         
   2   8   3         34.76         26.38        10.26 o                         
   3   8   3        323.93        407.12        29.85 o                         
   4   8   3         19.81          0.59         9.99 o                         
  -2   9   3         10.40         14.23         8.17 o                         
  -1   9   3          5.42          3.01         7.39 o                         
   0   9   3         42.80         34.12         6.63 o                         
   1   9   3          6.05         14.82         7.60 o                         
   2   9   3         10.21         17.93        11.48 o                         
  -6   0   4        957.70        506.95       225.46 o                         
  -4   0   4       1466.41       1369.07       158.10 o                         
  -2   0   4      23111.78      28344.12      2079.60 o                         
   0   0   4        450.22        692.85        47.20 o                         
   2   0   4      21478.19      20926.30      1570.87 o                         
   4   0   4          2.46         26.83        21.48 o                         
   6   0   4        983.20        623.72       427.74 o                         
  -7   1   4        187.71        146.73        46.91 o                         
  -6   1   4         17.52          3.45         5.96 o                         
  -5   1   4        796.74        747.92       128.20 o                         
  -4   1   4        141.16         42.12        12.31 o                         
  -3   1   4       1623.84       1751.42        95.31 o                         
  -2   1   4       3073.52       4090.28       317.66 o                         
  -1   1   4      12628.32      15184.61       605.33 o                         
   0   1   4       7191.33      10764.50      2407.11 o                         
   1   1   4       4495.94       3665.52       610.25 o                         
   2   1   4        198.83        202.75        27.71 o                         
   3   1   4       8367.98       7221.47       492.35 o                         
   4   1   4        186.02        261.53        22.41 o                         
   5   1   4        719.26        576.30       131.49 o                         
   6   1   4        198.66         41.45        52.58 o                         
   7   1   4        387.94        317.41        54.51 o                         
  -7   2   4         27.94         17.29        44.03 o                         
  -6   2   4        360.99         95.48        67.06 o                         
  -5   2   4        274.79        156.43        32.22 o                         
  -4   2   4        439.80        202.39        14.90 o                         
  -3   2   4       1365.83       1435.44        58.25 o                         
  -2   2   4      14789.02      15084.55       688.50 o                         
  -1   2   4       3044.54       3580.54       175.17 o                         
   0   2   4       2964.33       2839.52       186.66 o                         
   1   2   4       1215.45       2999.24       806.03 o                         
   2   2   4       1808.36       1242.58       312.45 o                         
   3   2   4        320.96        415.06        23.24 o                         
   4   2   4       2375.88       2539.37       177.14 o                         
   5   2   4        273.63        370.89        32.43 o                         
   6   2   4        426.67        298.94       102.00 o                         
   7   2   4          6.80          5.35        12.27 o                         
  -7   3   4        324.96        332.13       205.65 o                         
  -6   3   4          7.64         11.51         8.33 o                         
  -5   3   4         62.68         67.77        13.07 o                         
  -4   3   4        723.40        727.66        54.10 o                         
  -3   3   4       1654.46       1694.54        86.20 o                         
  -2   3   4        183.55        376.00        61.25 o                         
  -1   3   4       1289.76       1042.69        58.08 o                         
   0   3   4        372.31        338.01        38.91 o                         
   1   3   4       4341.60       3364.86       197.04 o                         
   2   3   4         42.88         64.89        17.83 o                         
   3   3   4       4597.81       4497.20       552.77 o                         
   4   3   4        366.20        300.86        36.30 o                         
   5   3   4        331.02        400.26        46.84 o                         
   6   3   4        249.64        310.96        30.34 o                         
   7   3   4        170.98        274.69        39.21 o                         
  -7   4   4          0.09          5.66         8.28 o                         
  -6   4   4        117.48         79.94        29.84 o                         
  -5   4   4         23.52         31.04        12.29 o                         
  -4   4   4       1847.99       1799.53        79.73 o                         
  -3   4   4         50.12         52.06        12.66 o                         
  -2   4   4       1109.65       1599.04       111.74 o                         
  -1   4   4       1911.71       1957.10       120.56 o                         
   0   4   4       2248.39       1930.95       112.09 o                         
   1   4   4        721.03       1036.61        61.92 o                         
   2   4   4       4515.01       4013.13       431.95 o                         
   3   4   4        203.24        242.39        25.49 o                         
   4   4   4       1025.56        931.20       193.92 o                         
   5   4   4          3.95         30.44        19.99 o                         
   6   4   4        206.54        235.39        16.78 o                         
   7   4   4         14.17         21.53         6.94 o                         
  -7   5   4         62.05         91.89        38.08 o                         
  -6   5   4        175.64        255.61        63.98 o                         
  -5   5   4        155.37        230.01        19.54 o                         
  -4   5   4        119.21        169.97        13.96 o                         
  -3   5   4       1814.53       1536.95       178.65 o                         
  -2   5   4          7.99         20.53        12.62 o                         
  -1   5   4        938.61        800.82        76.62 o                         
   0   5   4         14.37         28.19        19.84 o                         
   1   5   4       2105.80       1940.79       119.75 o                         
   2   5   4        302.78        304.34        22.07 o                         
   3   5   4       1635.12       1747.59       164.38 o                         
   4   5   4        110.67        119.34        15.62 o                         
   5   5   4        393.76        445.03       136.51 o                         
   6   5   4          6.58         13.96         7.35 o                         
  -6   6   4         40.60         51.16        13.12 o                         
  -5   6   4         52.32         64.38         9.30 o                         
  -4   6   4        114.94        143.49        12.60 o                         
  -3   6   4        126.58        144.01        28.04 o                         
  -2   6   4        987.62        913.51        90.35 o                         
  -1   6   4         93.62         53.54        34.57 o                         
   0   6   4       1662.83       1274.22       151.79 o                         
   1   6   4         28.93         38.40        14.82 o                         
   2   6   4        230.62        275.29        18.88 o                         
   3   6   4         51.90         37.75         9.45 o                         
   4   6   4        383.30        521.64        34.84 o                         
   5   6   4          3.21         -1.79         9.26 o                         
   6   6   4        174.44        266.05        19.50 o                         
  -5   7   4         93.81        137.19         7.32 o                         
  -4   7   4         21.35         26.92         9.81 o                         
  -3   7   4         53.62         36.41         8.31 o                         
  -2   7   4         89.89         98.78        22.73 o                         
  -1   7   4        874.53        753.88        44.49 o                         
   0   7   4         38.45         12.28        13.86 o                         
   1   7   4        168.86        173.26        35.95 o                         
   2   7   4         71.81         69.81        12.55 o                         
   3   7   4         29.12         34.46         8.19 o                         
   4   7   4         24.84         44.32         7.86 o                         
   5   7   4        104.90        173.86        11.57 o                         
  -4   8   4        116.41        184.84        10.62 o                         
  -3   8   4          5.37         11.06         9.87 o                         
  -2   8   4         30.81         38.92        12.97 o                         
  -1   8   4         82.29         82.03        16.85 o                         
   0   8   4        214.38        255.59        19.56 o                         
   1   8   4         20.96         24.16        18.84 o                         
   2   8   4        252.65        202.74        37.31 o                         
   3   8   4         73.89         83.64        10.71 o                         
   4   8   4         64.11         52.64        13.75 o                         
  -2   9   4          7.91         13.80         8.31 o                         
  -1   9   4         59.93         59.54         8.69 o                         
   0   9   4         88.51         67.34         8.55 o                         
   1   9   4        220.03        184.81        16.34 o                         
   2   9   4          3.79         -0.67        23.33 o                         
  -7   0   5        129.35         -9.16        23.43 o                         
  -5   0   5       3571.97       2509.22       976.27 o                         
  -3   0   5        620.52        606.61        93.99 o                         
  -1   0   5      29113.29      34906.95        73.85 o                         
   1   0   5       6125.34       5785.47       449.48 o                         
   3   0   5       4209.01       5413.35        94.73 o                         
   5   0   5        531.05        428.88       114.08 o                         
   7   0   5        206.66        202.86        31.17 o                         
  -7   1   5         80.83          6.71         8.07 o                         
  -6   1   5       1085.94        864.85       192.03 o                         
  -5   1   5          3.48         11.99        10.30 o                         
  -4   1   5       2569.10       2798.09       219.14 o                         
  -3   1   5        869.84        981.55        96.07 o                         
  -2   1   5       2435.46       2906.92      1033.63 o                         
  -1   1   5        267.44        533.35       211.12 o                         
   0   1   5      22244.96      23152.78      2070.52 o                         
   1   1   5        550.31       1151.17        77.77 o                         
   2   1   5       4578.56       4086.35       298.23 o                         
   3   1   5        124.54        156.69        16.80 o                         
   4   1   5       6182.02       6229.28       570.25 o                         
   5   1   5        175.38         96.08        33.49 o                         
   6   1   5        166.36         42.34        34.02 o                         
   7   1   5        196.27        184.72        24.41 o                         
  -7   2   5         81.62         74.29        23.56 o                         
  -6   2   5         84.65         25.73        27.78 o                         
  -5   2   5       1651.75       1329.07       361.90 o                         
  -4   2   5        191.45        232.42        14.86 o                         
  -3   2   5       6224.91       6335.53       434.02 o                         
  -2   2   5        269.49        365.49        36.62 o                         
  -1   2   5      20380.43      20142.86       497.49 o                         
   0   2   5        670.51        843.00        59.78 o                         
   1   2   5       3375.44       2788.11       191.74 o                         
   2   2   5        623.11        774.87        67.48 o                         
   3   2   5       8281.92       6925.09       664.00 o                         
   4   2   5        515.38        627.15        49.21 o                         
   5   2   5        802.07        790.88        83.71 o                         
   6   2   5         46.63         12.20         9.29 o                         
   7   2   5        243.89        192.42        28.41 o                         
  -7   3   5         25.68         52.79         9.55 o                         
  -6   3   5        850.39        775.79       201.26 o                         
  -5   3   5         63.63         42.18        17.86 o                         
  -4   3   5       1532.81       1751.25       123.55 o                         
  -3   3   5          1.22         25.39        15.05 o                         
  -2   3   5       7257.82       7286.01       344.73 o                         
  -1   3   5       2908.79       2716.38       137.96 o                         
   0   3   5       5286.43       4362.47       176.99 o                         
   1   3   5       1377.29       1257.74        73.78 o                         
   2   3   5       3994.58       3667.25       368.48 o                         
   3   3   5        395.79        363.56        47.05 o                         
   4   3   5       3466.88       3187.94       356.05 o                         
   5   3   5        106.24         87.06        17.03 o                         
   6   3   5        415.36        422.13        87.99 o                         
   7   3   5          5.98         22.13         6.98 o                         
  -7   4   5        294.48        461.53        51.25 o                         
  -6   4   5          4.55         24.86        11.68 o                         
  -5   4   5        631.88        797.49        98.75 o                         
  -4   4   5         31.00         37.32        12.88 o                         
  -3   4   5        960.19        984.12        42.43 o                         
  -2   4   5        826.41        782.86        49.25 o                         
  -1   4   5       6460.82       5614.10       399.94 o                         
   0   4   5       1419.10       1278.93        68.26 o                         
   1   4   5       3133.68       2711.86       132.83 o                         
   2   4   5         22.43         17.84        17.84 o                         
   3   4   5        143.67        149.18        20.38 o                         
   4   4   5         64.72         67.78        21.34 o                         
   5   4   5       1060.14       1319.02       230.84 o                         
   6   4   5         17.36         29.12        10.61 o                         
   7   4   5        142.35        181.13        16.12 o                         
  -7   5   5          5.02         18.00        36.89 o                         
  -6   5   5        343.77        565.58       117.04 o                         
  -5   5   5         87.40        112.09        11.40 o                         
  -4   5   5        315.99        385.86        17.48 o                         
  -3   5   5        120.25        109.33        12.99 o                         
  -2   5   5       1759.34       1618.12       134.73 o                         
  -1   5   5        379.87        459.07        24.77 o                         
   0   5   5       1667.55       1528.19       110.78 o                         
   1   5   5        372.44        520.92        32.59 o                         
   2   5   5       1248.56       1136.07        89.14 o                         
   3   5   5        464.30        419.31        44.21 o                         
   4   5   5        294.45        355.87        26.12 o                         
   5   5   5         20.97         49.78        22.57 o                         
   6   5   5        230.11        319.02        30.47 o                         
  -6   6   5          1.13         -0.53         9.57 o                         
  -5   6   5        302.87        392.50        24.92 o                         
  -4   6   5         36.63         60.18        11.71 o                         
  -3   6   5       1218.77       1132.47       216.66 o                         
  -2   6   5         78.52        115.16        27.81 o                         
  -1   6   5        420.90        212.71        80.93 o                         
   0   6   5        285.57        212.43        33.38 o                         
   1   6   5       1576.62       1310.29        73.53 o                         
   2   6   5         37.38         40.51        13.08 o                         
   3   6   5       1365.67       1401.94       131.90 o                         
   4   6   5          5.77         14.90         9.49 o                         
   5   6   5        192.02        237.11        15.74 o                         
   6   6   5         21.51         27.85         9.35 o                         
  -5   7   5         79.81        113.07         6.93 o                         
  -4   7   5        422.37        525.09        25.30 o                         
  -3   7   5         41.37         35.89         8.18 o                         
  -2   7   5        807.93        672.68        55.07 o                         
  -1   7   5         24.70         43.29        20.11 o                         
   0   7   5        942.09        702.95       172.06 o                         
   1   7   5         41.62         72.87        32.06 o                         
   2   7   5       1123.39       1014.69       130.80 o                         
   3   7   5          0.77         12.54         8.37 o                         
   4   7   5        279.13        365.93        15.29 o                         
   5   7   5          1.63          2.38         9.01 o                         
  -4   8   5         15.78         22.41         7.51 o                         
  -3   8   5        126.06        150.28        19.38 o                         
  -2   8   5         62.14         50.20        12.47 o                         
  -1   8   5        343.40        330.52        23.68 o                         
   0   8   5          2.65         10.83        14.71 o                         
   1   8   5        465.75        320.31        69.01 o                         
   2   8   5          0.28          5.67        11.71 o                         
   3   8   5         99.98        109.56         9.31 o                         
   4   8   5          3.46          9.00        12.84 o                         
  -2   9   5         30.85         35.74        10.67 o                         
  -1   9   5         13.42         24.79         8.67 o                         
   0   9   5        137.24        104.92         8.28 o                         
   1   9   5         30.57         27.03         9.01 o                         
   2   9   5          6.41         17.07        18.84 o                         
  -6   0   6          2.17          3.72        38.17 o                         
  -4   0   6       3582.13       3698.23       414.36 o                         
  -2   0   6      12631.08      13829.33      2355.32 o                         
   0   0   6      16729.38      24124.88       193.74 o                         
   2   0   6       1077.55       1258.53        65.49 o                         
   4   0   6       4227.38       3915.22      1333.63 o                         
   6   0   6        312.69        339.82       116.49 o                         
  -7   1   6        152.40         22.44        32.65 o                         
  -6   1   6        176.82         56.68        49.26 o                         
  -5   1   6       2599.29       2726.98       242.63 o                         
  -4   1   6        421.12        507.50        35.76 o                         
  -3   1   6       2206.02       2477.23       194.40 o                         
  -2   1   6        593.91        723.52        51.42 o                         
  -1   1   6       3815.09       3706.78       455.10 o                         
   0   1   6       1121.10       1359.32       146.20 o                         
   1   1   6       7947.71       7330.14       726.75 o                         
   2   1   6        412.20        432.30        29.93 o                         
   3   1   6       1508.69       1353.58       126.21 o                         
   4   1   6          3.39         10.06        11.49 o                         
   5   1   6       2493.52       1977.47       395.15 o                         
   6   1   6         48.65         16.35        21.18 o                         
   7   1   6          4.52          9.61        14.92 o                         
  -7   2   6         80.38         15.18        20.26 o                         
  -6   2   6        677.55        539.58       270.77 o                         
  -5   2   6        121.18         94.96        32.90 o                         
  -4   2   6       3977.34       4535.78       243.23 o                         
  -3   2   6         18.65         12.95        14.11 o                         
  -2   2   6        236.27        339.28        45.27 o                         
  -1   2   6        201.76        373.56        43.92 o                         
   0   2   6      16287.03      15658.72      1633.58 o                         
   1   2   6        176.13        212.70        56.37 o                         
   2   2   6       2171.53       2043.69       129.91 o                         
   3   2   6        162.17        136.29        22.51 o                         
   4   2   6         66.34         84.46        16.65 o                         
   5   2   6          4.61         15.35        17.77 o                         
   6   2   6        154.04         95.30        37.62 o                         
   7   2   6          1.57          9.30        13.16 o                         
  -7   3   6        224.09        311.44        13.73 o                         
  -6   3   6         13.60         25.70        11.73 o                         
  -5   3   6        893.30        734.49       208.13 o                         
  -4   3   6         43.26         47.58        14.34 o                         
  -3   3   6       2441.64       2479.62       136.24 o                         
  -2   3   6        248.39        315.72        15.79 o                         
  -1   3   6       1277.61       1256.49        97.78 o                         
   0   3   6          8.88         16.74        27.37 o                         
   1   3   6       5349.40       4268.94       236.46 o                         
   2   3   6        739.32        739.52        45.25 o                         
   3   3   6        406.65        411.72        49.09 o                         
   4   3   6        812.47        812.27       102.87 o                         
   5   3   6        384.76        443.00        47.59 o                         
   6   3   6         94.84         85.45        22.16 o                         
   7   3   6         88.58        103.96        10.74 o                         
  -7   4   6          0.72          4.94         8.14 o                         
  -6   4   6        137.25        151.95        15.45 o                         
  -5   4   6         50.46         43.99        10.37 o                         
  -4   4   6       1205.19       1201.59        47.40 o                         
  -3   4   6        255.73        264.09        14.48 o                         
  -2   4   6       3224.48       3130.26       134.07 o                         
  -1   4   6        823.09        989.59        50.45 o                         
   0   4   6       4965.49       4410.70       172.39 o                         
   1   4   6        452.58        382.97        33.79 o                         
   2   4   6       1053.81        814.07        86.99 o                         
   3   4   6         67.47         65.19        13.93 o                         
   4   4   6       1015.78       1083.94       174.41 o                         
   5   4   6          0.10          9.63        18.90 o                         
   6   4   6         91.30         93.15        15.26 o                         
  -7   5   6        113.88        110.12        36.81 o                         
  -6   5   6         12.62         26.25        10.66 o                         
  -5   5   6        348.82        404.61        74.48 o                         
  -4   5   6         28.83         24.02        11.25 o                         
  -3   5   6       1373.94       1268.31       122.39 o                         
  -2   5   6         19.13         38.97        11.06 o                         
  -1   5   6       2241.94       2026.17       212.99 o                         
   0   5   6       1130.22        889.79        84.59 o                         
   1   5   6       1792.57       1584.07       103.24 o                         
   2   5   6        577.92        542.31        42.15 o                         
   3   5   6       1218.95       1185.35       125.48 o                         
   4   5   6         30.20         31.80        15.31 o                         
   5   5   6        191.24        273.61        29.07 o                         
   6   5   6          1.90          0.74         7.61 o                         
  -6   6   6        157.51        253.61        31.05 o                         
  -5   6   6         47.92         70.51        14.80 o                         
  -4   6   6        288.23        428.15        21.04 o                         
  -3   6   6         18.78         17.23        10.83 o                         
  -2   6   6        552.89        601.42        86.55 o                         
  -1   6   6        534.48        427.88        59.55 o                         
   0   6   6        690.07        581.28        45.62 o                         
   1   6   6        306.79        313.36        21.36 o                         
   2   6   6        781.52        733.28        39.71 o                         
   3   6   6          0.16         19.99         9.59 o                         
   4   6   6         46.08         62.48        10.17 o                         
   5   6   6         18.14         27.06         8.12 o                         
   6   6   6        148.28        211.67        17.58 o                         
  -5   7   6        148.12        206.88         8.78 o                         
  -4   7   6          1.42         14.16         9.08 o                         
  -3   7   6         69.42         90.38        12.22 o                         
  -2   7   6         30.22         31.39        18.06 o                         
  -1   7   6        328.30        135.00        62.22 o                         
   0   7   6          4.74         18.02        16.06 o                         
   1   7   6         69.01         58.08        18.38 o                         
   2   7   6         95.52        110.37        11.61 o                         
   3   7   6         99.45         93.77        21.71 o                         
   4   7   6         62.71         69.39         7.28 o                         
   5   7   6         46.50         57.00        10.03 o                         
  -4   8   6         36.60         48.41         7.83 o                         
  -3   8   6          3.66         22.41        10.73 o                         
  -2   8   6        269.46        252.76        17.44 o                         
  -1   8   6         27.63         36.80        13.99 o                         
   0   8   6          2.56         11.44        14.03 o                         
   1   8   6          5.95         17.68         9.05 o                         
   2   8   6        163.90        162.45        25.44 o                         
   3   8   6         36.25         42.59         6.12 o                         
  -2   9   6         10.27         11.50        19.63 o                         
  -1   9   6        235.18        219.99        41.82 o                         
   0   9   6         10.27          5.53         8.58 o                         
   1   9   6        109.22         74.53         8.84 o                         
   2   9   6          0.44         -7.67        17.81 o                         
  -7   0   7        132.94         -3.91        25.36 o                         
  -5   0   7        651.63        327.89       192.66 o                         
  -3   0   7       2636.96       2025.87       449.20 o                         
  -1   0   7         83.08        134.41         3.50 o                         
   1   0   7       8205.33       8481.83       418.43 o                         
   3   0   7         71.83         72.54        35.14 o                         
   5   0   7        262.09        371.45        55.45 o                         
   7   0   7          8.42         19.56        25.54 o                         
  -7   1   7         30.80         39.38        13.27 o                         
  -6   1   7        113.57         16.52        26.13 o                         
  -5   1   7         21.50         16.71        15.36 o                         
  -4   1   7       1647.16       2063.80       208.43 o                         
  -3   1   7          5.93        459.65       148.47 o                         
  -2   1   7        361.84        462.86       779.11 o                         
  -1   1   7        351.52       1427.21        93.08 o                         
   0   1   7          1.41          2.20        33.55 o                         
   1   1   7        352.76        387.99        40.04 o                         
   2   1   7        500.40        533.28        44.51 o                         
   3   1   7       1053.06        952.50        97.78 o                         
   4   1   7         27.67         30.68        11.77 o                         
   5   1   7        283.68        157.53        63.62 o                         
   6   1   7        159.35         44.27        30.82 o                         
   7   1   7          5.71          3.68        17.61 o                         
  -7   2   7        164.04        128.94        53.15 o                         
  -6   2   7          8.57          0.17        14.54 o                         
  -5   2   7        208.82        238.56        42.43 o                         
  -4   2   7         22.70         33.88        12.52 o                         
  -3   2   7       2072.02       2177.68       135.33 o                         
  -2   2   7          4.95         27.87        21.26 o                         
  -1   2   7       1690.34       1589.32       104.28 o                         
   0   2   7        343.74        329.02        49.48 o                         
   1   2   7       1750.52       1640.66        89.50 o                         
   2   2   7        654.73        763.65        51.14 o                         
   3   2   7          6.52         17.70        16.54 o                         
   4   2   7         76.66         65.67        16.74 o                         
   5   2   7        132.07         72.19        22.58 o                         
   6   2   7         24.04         13.12         8.50 o                         
   7   2   7          0.30          4.64        13.19 o                         
  -7   3   7          0.00         12.40         6.88 o                         
  -6   3   7        170.30        232.19        27.73 o                         
  -5   3   7        170.99        141.07        47.81 o                         
  -4   3   7        253.71        229.37        19.93 o                         
  -3   3   7        514.06        623.88        60.98 o                         
  -2   3   7       1102.67       1541.23        67.95 o                         
  -1   3   7        413.59        686.74        30.43 o                         
   0   3   7         47.76         34.33        28.66 o                         
   1   3   7        776.90        732.06        45.69 o                         
   2   3   7       1754.11       1999.58       102.68 o                         
   3   3   7        486.41        555.07        40.09 o                         
   4   3   7         47.13         25.73        18.58 o                         
   5   3   7         10.71          8.97        14.88 o                         
   6   3   7         37.25         28.56        11.23 o                         
   7   3   7          1.59          5.88         5.99 o                         
  -7   4   7         13.60         30.03         8.06 o                         
  -6   4   7         40.92         44.13        13.82 o                         
  -5   4   7        231.28        160.85        64.17 o                         
  -4   4   7        717.94        798.05        45.96 o                         
  -3   4   7       1100.34       1136.32        70.20 o                         
  -2   4   7        181.48        180.32        12.13 o                         
  -1   4   7         52.11         86.80        14.27 o                         
   0   4   7        545.87        473.53        27.69 o                         
   1   4   7        856.04        637.32        58.50 o                         
   2   4   7        146.77        171.43        22.47 o                         
   3   4   7        397.02        316.59        82.79 o                         
   4   4   7          4.87          6.26        19.71 o                         
   5   4   7         32.99         40.94        16.55 o                         
   6   4   7          0.41          7.13         9.97 o                         
  -6   5   7         49.18         48.91        15.11 o                         
  -5   5   7         36.16         29.83        18.57 o                         
  -4   5   7        173.41        192.53        14.31 o                         
  -3   5   7         85.22        184.25        26.93 o                         
  -2   5   7        231.19        323.03        21.74 o                         
  -1   5   7        215.15        289.33        23.14 o                         
   0   5   7         29.94         36.84        16.43 o                         
   1   5   7        467.04        514.77        35.57 o                         
   2   5   7        149.55        162.41        18.69 o                         
   3   5   7         71.55         96.59        13.86 o                         
   4   5   7          1.59         11.04        14.22 o                         
   5   5   7        107.56        125.16        14.17 o                         
   6   5   7         10.09          5.32        12.50 o                         
  -6   6   7         10.06         19.31         8.27 o                         
  -5   6   7         65.33         64.58         9.18 o                         
  -4   6   7         99.58        105.94        16.18 o                         
  -3   6   7          1.16          9.39        10.70 o                         
  -2   6   7         10.67          8.69         6.96 o                         
  -1   6   7        507.61        443.72        45.08 o                         
   0   6   7        259.35        142.20        42.78 o                         
   1   6   7          7.50          7.94        14.61 o                         
   2   6   7          0.05         25.05        11.51 o                         
   3   6   7          2.48          3.17         9.41 o                         
   4   6   7         26.49         20.07         8.51 o                         
   5   6   7         13.87         29.44         9.05 o                         
  -5   7   7         15.47         31.30         6.70 o                         
  -4   7   7         53.70         86.37        10.68 o                         
  -3   7   7          2.00          6.49        10.40 o                         
  -2   7   7        122.91        232.32        20.71 o                         
  -1   7   7         26.20         10.79        10.34 o                         
   0   7   7        503.71        511.55        65.73 o                         
   1   7   7        411.80        249.31        81.41 o                         
   2   7   7          0.54         28.25        12.07 o                         
   3   7   7         49.35         45.19        13.54 o                         
   4   7   7         18.35         22.44         6.71 o                         
   5   7   7         29.41         36.98        10.47 o                         
  -4   8   7          4.60         18.29        25.60 o                         
  -3   8   7         36.65         53.00        10.54 o                         
  -2   8   7          0.36         11.62        13.71 o                         
  -1   8   7         49.13         38.73        13.45 o                         
   0   8   7         39.83         18.64         9.97 o                         
   1   8   7          7.11         12.23        11.85 o                         
   2   8   7         29.28         28.31        10.18 o                         
   3   8   7         48.71         43.70         5.59 o                         
  -2   9   7          4.86          5.90        15.16 o                         
  -1   9   7          9.67         29.13        11.60 o                         
   0   9   7         30.20         19.20         8.29 o                         
   1   9   7          4.41         -0.76         8.84 o                         
  -6   0   8         22.02         42.48        28.39 o                         
  -4   0   8       2129.35       2625.06       351.65 o                         
  -2   0   8         51.37         90.46        43.67 o                         
   0   0   8       1488.38       1899.04        84.85 o                         
   2   0   8         21.28        657.26       107.99 o                         
   4   0   8       1757.48       1802.85       375.73 o                         
   6   0   8        290.60        166.21        99.19 o                         
  -7   1   8          3.68         11.20        15.10 o                         
  -6   1   8         10.73          0.48         6.90 o                         
  -5   1   8          0.24          6.50        11.14 o                         
  -4   1   8         88.17        157.05        10.56 o                         
  -3   1   8        225.35        290.01        19.49 o                         
  -2   1   8        108.63        169.52        43.78 o                         
  -1   1   8        108.16        194.34        40.28 o                         
   0   1   8          1.17         -4.62        34.55 o                         
   1   1   8       4097.30       3761.80       487.53 o                         
   2   1   8         74.24         78.62        20.08 o                         
   3   1   8         29.33         20.40        17.35 o                         
   4   1   8        582.09        740.70        81.25 o                         
   5   1   8        465.61        329.22       119.79 o                         
   6   1   8         28.72         16.78        11.79 o                         
   7   1   8         38.48         46.03        17.37 o                         
  -7   2   8         22.90         13.97         7.59 o                         
  -6   2   8          4.86         19.82        14.74 o                         
  -5   2   8         80.56         41.01        11.67 o                         
  -4   2   8        114.26         84.04        15.00 o                         
  -3   2   8        263.38        434.34        78.48 o                         
  -2   2   8        404.18        582.16        27.80 o                         
  -1   2   8        204.86        414.01        36.63 o                         
   0   2   8       2482.34       2009.53       195.69 o                         
   1   2   8        845.87       1275.71        65.96 o                         
   2   2   8          0.66         92.74        15.43 o                         
   3   2   8        609.39        612.49        43.47 o                         
   4   2   8        136.93        107.41        24.97 o                         
   5   2   8         38.95         25.00        13.89 o                         
   6   2   8        331.65        310.20        65.17 o                         
   7   2   8          2.66          6.58        13.93 o                         
  -7   3   8          9.87         18.35         7.21 o                         
  -6   3   8          4.53          6.77        14.76 o                         
  -5   3   8         24.68         18.58         8.13 o                         
  -4   3   8        101.28         96.14        25.28 o                         
  -3   3   8          8.37          5.63        14.68 o                         
  -2   3   8        300.31        335.89        19.94 o                         
  -1   3   8       1206.56       1259.35        72.44 o                         
   0   3   8         54.62         44.84        23.22 o                         
   1   3   8       3468.59       2965.34       163.94 o                         
   2   3   8        241.95        336.11        18.00 o                         
   3   3   8         77.65         84.31        15.33 o                         
   4   3   8        105.17         90.44        18.04 o                         
   5   3   8        275.86        253.62        32.39 o                         
   6   3   8         27.70         18.61        12.05 o                         
   7   3   8          1.03          0.19         8.28 o                         
  -7   4   8         82.73        118.62        19.10 o                         
  -6   4   8         50.39         23.70        13.16 o                         
  -5   4   8        194.77         80.27        52.63 o                         
  -4   4   8       1034.85       1030.99        96.52 o                         
  -3   4   8        686.74        644.11        30.71 o                         
  -2   4   8        269.01        340.04        16.73 o                         
  -1   4   8         56.87        102.07        13.20 o                         
   0   4   8         29.61         38.98        16.80 o                         
   1   4   8         63.53         58.57        16.42 o                         
   2   4   8       1111.30       1365.44       130.94 o                         
   3   4   8          1.49         25.64        16.21 o                         
   4   4   8        507.80        528.42        70.16 o                         
   5   4   8         16.09         25.34        13.72 o                         
   6   4   8         33.06         31.26        11.03 o                         
  -6   5   8          0.09          6.03        14.82 o                         
  -5   5   8         19.00         15.54         7.63 o                         
  -4   5   8         99.81        113.62        15.68 o                         
  -3   5   8        165.19        144.83        13.60 o                         
  -2   5   8        205.49        226.00        14.76 o                         
  -1   5   8         28.46         48.32        15.80 o                         
   0   5   8        103.38         70.57        19.73 o                         
   1   5   8        170.90        153.13        17.93 o                         
   2   5   8        862.06        810.51        80.47 o                         
   3   5   8        152.59         95.05        23.17 o                         
   4   5   8         95.01         91.58        15.09 o                         
   5   5   8        139.55        181.59        23.24 o                         
   6   5   8         22.44         26.23         9.04 o                         
  -6   6   8         57.74         77.70         9.80 o                         
  -5   6   8         23.78         15.94         7.39 o                         
  -4   6   8        119.99        151.45        16.26 o                         
  -3   6   8        329.52        395.05        33.48 o                         
  -2   6   8          0.14         37.72        14.94 o                         
  -1   6   8         69.52         57.66        18.13 o                         
   0   6   8        346.76        251.20        51.99 o                         
   1   6   8        139.48        175.30        21.41 o                         
   2   6   8          0.69         25.95        11.90 o                         
   3   6   8         43.31         30.34         9.60 o                         
   4   6   8          3.35         10.73         7.91 o                         
   5   6   8          4.78          7.94         9.05 o                         
  -5   7   8          1.18          7.63         6.19 o                         
  -4   7   8          7.01         17.61         9.07 o                         
  -3   7   8          1.21          2.68        10.78 o                         
  -2   7   8        162.83        167.01        23.89 o                         
  -1   7   8        141.37         91.95        30.62 o                         
   0   7   8         17.21         33.71        15.91 o                         
   1   7   8         31.22         27.77         7.81 o                         
   2   7   8         28.89         34.44        12.14 o                         
   3   7   8         29.34         21.70         7.41 o                         
   4   7   8          3.21         13.76         5.84 o                         
  -3   8   8         30.41         49.93         9.99 o                         
  -2   8   8        199.63        187.14        19.45 o                         
  -1   8   8          1.47          1.19        14.14 o                         
   0   8   8          0.07         -4.70        10.83 o                         
   1   8   8         59.40         52.43        12.04 o                         
   2   8   8        128.11        142.72        26.04 o                         
   3   8   8          0.95         14.60         5.79 o                         
  -1   9   8          8.19         12.46        13.13 o                         
   0   9   8          0.15          6.22         9.15 o                         
   1   9   8          9.00         11.91        10.76 o                         
  -7   0   9         22.09         24.42        15.29 o                         
  -5   0   9        873.79        419.86       209.58 o                         
  -3   0   9       3063.30       2802.62       244.90 o                         
  -1   0   9          6.10         -1.70        56.07 o                         
   1   0   9       9051.76       8005.97       458.27 o                         
   3   0   9        893.56        728.93       207.16 o                         
   5   0   9         41.45         72.11        21.07 o                         
   7   0   9        407.85        352.18        30.79 o                         
  -7   1   9         90.35         77.43        17.11 o                         
  -6   1   9        236.36         94.77        56.30 o                         
  -5   1   9         70.87         61.89        16.62 o                         
  -4   1   9        492.15        549.10        34.87 o                         
  -3   1   9        877.36       1450.68        87.75 o                         
  -2   1   9       4684.05       6555.55       553.65 o                         
  -1   1   9       1395.31       2405.68       268.38 o                         
   0   1   9       5982.55       6137.27       465.10 o                         
   1   1   9        342.36       1592.08        82.97 o                         
   2   1   9       9594.39       9059.11       267.22 o                         
   3   1   9         93.26        111.48        21.21 o                         
   4   1   9        316.25        288.16        43.47 o                         
   5   1   9         47.73         18.45        12.21 o                         
   6   1   9        419.75        607.11        98.94 o                         
   7   1   9          1.66         -9.27        15.35 o                         
  -7   2   9        381.02        327.14        82.19 o                         
  -6   2   9          2.81          6.10        14.59 o                         
  -5   2   9        143.32        135.37        32.46 o                         
  -4   2   9         54.61         34.55        13.21 o                         
  -3   2   9       8485.54       9894.76       678.32 o                         
  -2   2   9       1135.61       1335.65        82.51 o                         
  -1   2   9       4357.90       3966.27       254.23 o                         
   0   2   9         24.56         32.32        35.24 o                         
   1   2   9       2289.05       1878.64       144.71 o                         
   2   2   9         25.63         56.19        13.52 o                         
   3   2   9       2814.90       2579.20       224.98 o                         
   4   2   9         77.37         42.61        17.14 o                         
   5   2   9       1857.30       1338.21       276.67 o                         
   6   2   9         44.40         19.24        11.54 o                         
   7   2   9        228.75        186.90        22.48 o                         
  -7   3   9         49.49         73.59         8.30 o                         
  -6   3   9         53.45         75.72        15.78 o                         
  -5   3   9         10.16         11.03        14.58 o                         
  -4   3   9        890.83       1119.09        69.11 o                         
  -3   3   9         81.48         78.97        15.42 o                         
  -2   3   9       2432.99       2336.33        73.62 o                         
  -1   3   9        502.58        593.56        18.40 o                         
   0   3   9        905.12        794.79        61.81 o                         
   1   3   9        771.24       1444.44        88.34 o                         
   2   3   9       4807.18       4159.71       289.92 o                         
   3   3   9        692.28        636.16        83.94 o                         
   4   3   9       1004.43       1121.90       117.44 o                         
   5   3   9        120.88        152.56        19.01 o                         
   6   3   9        494.22        408.00       132.05 o                         
   7   3   9          1.06          8.48        15.38 o                         
  -7   4   9         38.37         50.87         8.03 o                         
  -6   4   9          8.68         12.79        11.81 o                         
  -5   4   9        185.06        187.11        25.58 o                         
  -4   4   9          4.99         18.03         9.29 o                         
  -3   4   9        363.04        341.92        26.67 o                         
  -2   4   9        414.47        399.54        25.90 o                         
  -1   4   9        225.19        173.83        14.92 o                         
   0   4   9         49.67         35.36        19.44 o                         
   1   4   9       2639.70       2226.02       241.06 o                         
   2   4   9          2.17        -11.63        15.43 o                         
   3   4   9        334.32        210.30        64.88 o                         
   4   4   9        243.05        265.46        28.68 o                         
   5   4   9        262.21        317.66        40.71 o                         
   6   4   9          3.27          6.86         7.68 o                         
  -6   5   9         31.13         25.23         8.82 o                         
  -5   5   9          2.87          3.21        12.45 o                         
  -4   5   9        269.58        260.39        44.36 o                         
  -3   5   9         83.18        139.28        15.20 o                         
  -2   5   9        501.96        449.20        22.83 o                         
  -1   5   9        439.43        369.05        31.27 o                         
   0   5   9       2254.96       2021.49       188.39 o                         
   1   5   9        215.16        239.75        19.76 o                         
   2   5   9        891.03        978.84       123.79 o                         
   3   5   9         30.50         30.57        11.78 o                         
   4   5   9        144.69        183.18        24.09 o                         
   5   5   9          6.39         17.81        10.61 o                         
   6   5   9        121.35        144.22        18.83 o                         
  -6   6   9        105.95        146.69        11.43 o                         
  -5   6   9        104.43        122.05        12.60 o                         
  -4   6   9         63.48         63.06        26.69 o                         
  -3   6   9        855.03        795.81        79.47 o                         
  -2   6   9        347.71        284.88        33.28 o                         
  -1   6   9       1177.65        916.29        65.26 o                         
   0   6   9          7.01         -1.34         9.66 o                         
   1   6   9        596.35        590.18        67.49 o                         
   2   6   9         10.20         13.87        12.37 o                         
   3   6   9        784.94        712.70       127.12 o                         
   4   6   9          9.76         10.47         7.18 o                         
   5   6   9        139.42        172.21        12.00 o                         
  -5   7   9          5.79          2.92         5.89 o                         
  -4   7   9        186.41        231.21        11.43 o                         
  -3   7   9          6.50         17.46        10.06 o                         
  -2   7   9        297.25        266.76        27.67 o                         
  -1   7   9         40.34         22.37        10.50 o                         
   0   7   9        242.34        220.75        20.68 o                         
   1   7   9         25.05         16.68         8.31 o                         
   2   7   9        160.10        186.50        27.33 o                         
   3   7   9        160.14        146.23        27.69 o                         
   4   7   9        289.29        363.83        21.73 o                         
  -3   8   9          2.11          5.84         8.44 o                         
  -2   8   9         86.32         83.03        11.66 o                         
  -1   8   9        143.62        141.09        18.31 o                         
   0   8   9         30.04         33.44        11.87 o                         
   1   8   9         75.53         93.48        13.04 o                         
   2   8   9          6.50         11.80         7.70 o                         
   3   8   9        100.34         96.67        11.06 o                         
  -1   9   9         30.15          7.53        16.07 o                         
   0   9   9         90.76         49.87        10.52 o                         
   1   9   9          2.44         20.05        16.35 o                         
  -6   0  10       2154.16       2100.93       563.38 o                         
  -4   0  10        390.25        548.69        48.86 o                         
  -2   0  10      30351.92      34935.67      2366.28 o                         
   0   0  10       8187.25       8296.69       695.66 o                         
   2   0  10       2001.88       1660.36       141.05 o                         
   4   0  10       5338.84       4948.70      1046.88 o                         
   6   0  10        826.08        779.56       624.10 o                         
  -7   1  10        260.96        324.73        39.19 o                         
  -6   1  10        295.56        123.79        64.29 o                         
  -5   1  10       1045.01        888.29       183.94 o                         
  -4   1  10          5.37         10.57        10.49 o                         
  -3   1  10       1879.21       2339.74       136.50 o                         
  -2   1  10        843.29       1078.57        59.96 o                         
  -1   1  10      10444.48      10811.25      1967.31 o                         
   0   1  10       3153.84       3395.51       308.54 o                         
   1   1  10       3709.18       3839.26       240.72 o                         
   2   1  10       1151.76       1204.25        55.57 o                         
   3   1  10       8386.14       6333.16       851.30 o                         
   4   1  10        340.16        313.14        32.94 o                         
   5   1  10        385.23        346.15        85.48 o                         
   6   1  10         14.29         18.03        13.49 o                         
   7   1  10        214.11        205.08        23.55 o                         
  -7   2  10         17.41          2.94         8.17 o                         
  -6   2  10        286.52        372.87        31.59 o                         
  -5   2  10         29.48         20.09        11.66 o                         
  -4   2  10       2010.99       1962.44       159.51 o                         
  -3   2  10        364.37        363.95        51.40 o                         
  -2   2  10       3110.11       2993.52       124.86 o                         
  -1   2  10        852.85       1259.65        49.45 o                         
   0   2  10        421.42        414.95        34.55 o                         
   2   2  10       4956.53       4195.10       296.12 o                         
   3   2  10        234.10        188.71        16.89 o                         
   4   2  10        342.50        343.17        29.44 o                         
   5   2  10          7.18          1.89        10.39 o                         
   6   2  10         69.51         80.88        18.33 o                         
   7   2  10          2.06         -0.42        17.49 o                         
  -7   3  10        251.81        334.67        28.05 o                         
  -6   3  10        222.96        195.85        47.47 o                         
  -5   3  10        449.99        613.92        56.93 o                         
  -4   3  10         75.64         62.96        19.47 o                         
  -3   3  10       1176.88       1264.19        82.66 o                         
  -2   3  10       1617.70       1685.45        91.49 o                         
  -1   3  10       6196.15       5826.52       349.68 o                         
   0   3  10       1649.36       1619.25       157.50 o                         
   1   3  10       3241.97       2860.16       163.70 o                         
   2   3  10         38.61         34.49        12.88 o                         
   3   3  10       2031.63       1652.09       255.84 o                         
   4   3  10         37.77         48.44        17.08 o                         
   5   3  10        142.82        158.73        18.09 o                         
   6   3  10          8.43         10.64         8.48 o                         
   7   3  10        117.65        126.04        24.69 o                         
  -7   4  10          4.17          8.76         6.95 o                         
  -6   4  10        590.85        691.98       112.88 o                         
  -5   4  10        128.80        168.19        20.34 o                         
  -4   4  10        946.16        752.84       128.84 o                         
  -3   4  10         71.25         69.39        16.10 o                         
  -2   4  10       4373.94       3933.00       276.70 o                         
  -1   4  10        581.53        561.44        35.22 o                         
   0   4  10       4719.43       4184.86       347.04 o                         
   1   4  10         83.22        116.44        16.44 o                         
   2   4  10       1704.79       1444.83       152.02 o                         
   3   4  10         16.56         34.30        15.05 o                         
   4   4  10        909.78       1109.49       112.61 o                         
   5   4  10         39.53         37.07        14.15 o                         
   6   4  10        462.50        569.78        51.40 o                         
  -6   5  10          0.63          7.65        10.91 o                         
  -5   5  10        418.94        506.15        35.86 o                         
  -4   5  10         28.27         12.13         6.31 o                         
  -3   5  10       1252.86       1257.92        91.24 o                         
  -2   5  10         19.52         76.12        13.23 o                         
  -1   5  10       1257.71        874.64       143.02 o                         
   0   5  10         15.90         20.23        14.27 o                         
   1   5  10       1255.54       1165.40        88.12 o                         
   2   5  10        338.70        286.26        35.54 o                         
   3   5  10       1138.01       1007.59       202.69 o                         
   4   5  10        155.08        165.15        19.88 o                         
   5   5  10        477.71        674.47        34.90 o                         
   6   5  10         52.27         57.22        14.53 o                         
  -6   6  10         28.45         42.36        11.71 o                         
  -5   6  10          1.04          4.62        10.31 o                         
  -4   6  10        318.83        300.73       237.43 o                         
  -3   6  10          9.66         19.86        12.64 o                         
  -2   6  10        353.61        325.92        32.33 o                         
  -1   6  10        246.37        216.67        17.96 o                         
   0   6  10        417.87        261.61        72.01 o                         
   1   6  10        161.17        172.30        41.60 o                         
   2   6  10        450.83        527.92        45.20 o                         
   3   6  10          0.65          0.11         8.69 o                         
   4   6  10        411.66        486.41        18.18 o                         
   5   6  10         37.45         33.16         6.49 o                         
  -5   7  10         31.83         44.46         6.46 o                         
  -4   7  10          5.12         10.98         7.26 o                         
  -3   7  10        450.48        438.18        31.46 o                         
  -2   7  10          1.17         10.66        16.02 o                         
  -1   7  10        193.21        124.77        28.30 o                         
   0   7  10         21.31         20.81        25.30 o                         
   1   7  10        710.53        573.72        98.16 o                         
   2   7  10         24.76         30.57        11.15 o                         
   3   7  10        106.83        151.34         9.07 o                         
   4   7  10          0.27          4.73         5.68 o                         
  -3   8  10         52.79         67.25         9.22 o                         
  -2   8  10        190.92        186.42        20.99 o                         
  -1   8  10         24.33         33.26        11.27 o                         
   0   8  10        759.00        645.83       100.66 o                         
   1   8  10         10.04          6.76        11.22 o                         
   2   8  10        168.20        159.23        25.22 o                         
   3   8  10         48.44         26.18        18.60 o                         
   0   9  10          4.30          4.64        16.91 o                         
  -7   0  11         25.40         27.46        13.49 o                         
  -5   0  11        770.86        759.56       201.68 o                         
  -3   0  11       1311.23       1337.10        98.47 o                         
  -1   0  11       4727.86       4039.93       365.12 o                         
   1   0  11         29.95         48.52        24.38 o                         
   3   0  11       1082.07        798.34       237.42 o                         
   5   0  11         37.71         42.07        18.00 o                         
   7   0  11         29.90         23.24        19.54 o                         
  -7   1  11          0.72         14.06        15.68 o                         
  -6   1  11        485.84        295.08       115.81 o                         
  -5   1  11        415.83        447.24        32.60 o                         
  -4   1  11       1122.59       1236.26        93.98 o                         
  -3   1  11         25.39         31.01        14.37 o                         
  -2   1  11        690.07       1244.82        96.77 o                         
  -1   1  11       3327.37       4380.42       148.20 o                         
   0   1  11      11269.01      11446.77       732.77 o                         
   1   1  11       3708.18       3671.22       125.15 o                         
   2   1  11        523.37        436.48        30.17 o                         
   3   1  11         18.04         22.93        18.17 o                         
   4   1  11       2459.53       2510.71       233.50 o                         
   5   1  11         11.51          8.00        12.06 o                         
   6   1  11          4.00         30.82        15.00 o                         
   7   1  11          9.95          2.63        12.91 o                         
  -7   2  11        152.59        142.19        34.10 o                         
  -6   2  11         27.59         35.20        15.68 o                         
  -5   2  11       3076.50       3369.83       463.59 o                         
  -4   2  11        423.68        494.14        41.89 o                         
  -3   2  11       1145.66       1273.43       122.10 o                         
  -2   2  11        728.81        883.99        33.27 o                         
  -1   2  11      11263.28      11282.13       556.75 o                         
   0   2  11        162.18        169.61        30.69 o                         
   1   2  11       3387.72       2761.97       206.71 o                         
   2   2  11          6.87         25.46        11.83 o                         
   3   2  11        866.16        790.31        82.46 o                         
   4   2  11         31.93         38.77        19.27 o                         
   5   2  11        971.65        825.69       285.11 o                         
   6   2  11         56.09         52.04        11.87 o                         
   7   2  11        111.76         97.58        22.32 o                         
  -7   3  11         14.28         22.26         6.92 o                         
  -6   3  11        543.12        573.97       117.88 o                         
  -5   3  11         75.63         70.71        23.10 o                         
  -4   3  11       1642.56       1763.38       140.01 o                         
  -3   3  11         53.69         64.97        18.88 o                         
  -2   3  11       1053.21       1639.71       143.51 o                         
  -1   3  11        121.08        464.22        23.12 o                         
   0   3  11       3507.23       2799.76       266.76 o                         
   1   3  11        140.79        193.46        15.08 o                         
   2   3  11       1792.25       1559.35       130.76 o                         
   3   3  11        980.23        771.96       147.14 o                         
   4   3  11       1010.83       1091.10       121.16 o                         
   5   3  11        268.21        293.10        31.87 o                         
   6   3  11        122.25        177.72        24.01 o                         
  -7   4  11         22.75         40.46         7.05 o                         
  -6   4  11         42.34         48.85        11.95 o                         
  -5   4  11         87.25        132.59        27.86 o                         
  -4   4  11          2.23         14.55        16.90 o                         
  -3   4  11       1969.85       1892.31       148.29 o                         
  -2   4  11          1.88         17.34        16.14 o                         
  -1   4  11       1016.95        892.81        66.20 o                         
   0   4  11        624.64        587.37        47.50 o                         
   1   4  11        177.58        255.82        31.87 o                         
   2   4  11        460.91        428.57        46.91 o                         
   3   4  11        577.11        463.49       101.10 o                         
   4   4  11          7.23         14.59        15.57 o                         
   5   4  11        144.22        137.38        21.68 o                         
   6   4  11          2.06          6.45         5.88 o                         
  -6   5  11         60.22         76.49         9.79 o                         
  -5   5  11         46.05         49.94        12.96 o                         
  -4   5  11        138.65         82.49        41.94 o                         
  -3   5  11         93.92         78.21        14.12 o                         
  -2   5  11       1641.90       1546.74       109.88 o                         
  -1   5  11        699.80        535.64        88.72 o                         
   0   5  11        667.93        548.87        68.77 o                         
   1   5  11        145.20        113.21        18.57 o                         
   2   5  11        733.88        707.60        86.40 o                         
   3   5  11          0.39          4.80        11.23 o                         
   4   5  11         84.92        104.31        19.60 o                         
   5   5  11          0.78          4.33         8.32 o                         
   6   5  11         22.19         15.34        13.20 o                         
  -6   6  11         14.30         21.69        10.48 o                         
  -5   6  11        297.10        403.18        16.27 o                         
  -4   6  11         34.04         17.61        16.66 o                         
  -3   6  11        150.77        146.65        14.00 o                         
  -2   6  11        168.85        160.50        14.67 o                         
  -1   6  11        682.32        591.40        40.90 o                         
   0   6  11         24.04         17.46         7.61 o                         
   1   6  11       1842.56       1561.84       292.59 o                         
   2   6  11         27.61         31.40        11.69 o                         
   3   6  11         85.79         71.29        19.90 o                         
   4   6  11         69.84         61.40         9.03 o                         
   5   6  11        104.32        125.70        12.20 o                         
  -5   7  11          0.02          0.77        11.09 o                         
  -4   7  11        147.06        165.94         9.63 o                         
  -3   7  11         48.79         52.84        10.35 o                         
  -2   7  11        179.97        143.08        29.92 o                         
  -1   7  11         46.25         44.86        13.20 o                         
   0   7  11        324.15        274.78        33.38 o                         
   1   7  11          8.50         11.62        10.07 o                         
   2   7  11        120.02        109.18        11.60 o                         
   3   7  11        106.02        107.50         9.03 o                         
   4   7  11         85.27        104.83         7.83 o                         
  -3   8  11        126.36        148.53        15.29 o                         
  -2   8  11          1.54         -9.02         9.02 o                         
  -1   8  11         23.10         30.61        12.41 o                         
   0   8  11          0.68          9.02         9.91 o                         
   1   8  11          3.74         24.66        10.39 o                         
   2   8  11         12.33         13.87         9.30 o                         
  -6   0  12        108.62        118.32        63.96 o                         
  -4   0  12       5657.27       6303.44       583.47 o                         
  -2   0  12         83.19        153.02        28.38 o                         
   0   0  12       1163.13       1446.68        82.49 o                         
   2   0  12        596.73        532.91        31.77 o                         
   4   0  12         22.90         36.36        24.69 o                         
   6   0  12          7.53          9.16         9.90 o                         
  -7   1  12         39.64         32.67        10.33 o                         
  -6   1  12         18.89         10.96        10.16 o                         
  -5   1  12        574.01        509.57        79.76 o                         
  -4   1  12         24.08         44.47        13.72 o                         
  -3   1  12        747.53        800.85        47.11 o                         
  -2   1  12         34.06         84.52        14.92 o                         
  -1   1  12        440.87       1009.89        44.73 o                         
   0   1  12         34.88         55.76        18.23 o                         
   1   1  12       3661.30       2933.59        83.14 o                         
   2   1  12        142.52        171.79        23.10 o                         
   3   1  12         49.65         15.25        19.45 o                         
   4   1  12        261.09        282.35        24.37 o                         
   5   1  12        235.59        165.29        39.61 o                         
   6   1  12         73.89         93.65        14.17 o                         
   7   1  12         15.30         19.02        13.43 o                         
  -7   2  12          5.58         13.72         8.31 o                         
  -6   2  12          1.65          6.09         6.94 o                         
  -5   2  12         52.98         54.52        11.97 o                         
  -4   2  12         13.88         15.40        19.41 o                         
  -3   2  12         18.83        288.41        86.81 o                         
  -2   2  12       1008.63       1228.79        80.48 o                         
  -1   2  12        398.56        808.40        27.64 o                         
   0   2  12       1203.59       1119.75        80.22 o                         
   1   2  12         51.77        248.06        17.47 o                         
   2   2  12        378.61        380.21        25.08 o                         
   3   2  12        213.58        180.76        27.89 o                         
   4   2  12          6.51         -2.08        21.59 o                         
   5   2  12         40.64         22.85         7.46 o                         
   6   2  12          5.41          9.60        11.57 o                         
   7   2  12         10.75         -7.52        25.02 o                         
  -7   3  12         96.56        101.08         9.51 o                         
  -6   3  12         79.12         88.85        16.08 o                         
  -5   3  12          0.69          5.28        18.00 o                         
  -4   3  12         74.43         92.08        19.56 o                         
  -3   3  12        121.71        217.48        32.14 o                         
  -2   3  12        287.33        251.36        19.91 o                         
  -1   3  12        659.49        556.42        57.25 o                         
   0   3  12       2630.60       2250.83       223.17 o                         
   1   3  12        223.68        270.30        30.25 o                         
   2   3  12        841.27        713.19        68.62 o                         
   3   3  12         50.60         30.38        12.98 o                         
   4   3  12          9.95         -2.21        15.97 o                         
   5   3  12         54.47         81.32        15.95 o                         
   6   3  12          1.94          3.70         8.07 o                         
  -7   4  12         21.06         41.71        14.51 o                         
  -6   4  12         44.56         59.89         9.02 o                         
  -5   4  12        152.38        163.79        15.96 o                         
  -4   4  12       1003.17       1035.44       100.54 o                         
  -3   4  12         35.53         47.12        14.96 o                         
  -2   4  12          8.91         76.14        23.97 o                         
  -1   4  12        825.53        825.88        48.57 o                         
   0   4  12        833.83        841.32        91.57 o                         
   1   4  12        104.84        114.47        20.59 o                         
   2   4  12        844.59        766.01        65.61 o                         
   3   4  12         57.28         52.20        17.32 o                         
   4   4  12         25.72         13.26        17.40 o                         
   5   4  12        185.70        201.88        16.55 o                         
   6   4  12         91.74        118.99         9.33 o                         
  -6   5  12         91.06         99.69         8.55 o                         
  -5   5  12        221.86        297.63        26.57 o                         
  -4   5  12         85.93         72.26        17.13 o                         
  -3   5  12        184.68        176.51        14.99 o                         
  -2   5  12        116.04        107.52        14.68 o                         
  -1   5  12          9.27         22.44        11.98 o                         
   0   5  12         28.70         46.59        19.04 o                         
   1   5  12        278.60        264.94        33.94 o                         
   2   5  12         81.04         54.25        17.82 o                         
   3   5  12         31.32         22.83        11.47 o                         
   4   5  12        228.26        279.77        21.54 o                         
   5   5  12          3.92         10.02         6.96 o                         
  -5   6  12         25.76         35.63         9.67 o                         
  -4   6  12          2.17         -3.43        15.02 o                         
  -3   6  12          9.97         52.23        11.35 o                         
  -2   6  12        314.65        321.10        17.23 o                         
  -1   6  12        109.86        127.94        25.73 o                         
   0   6  12          2.20          8.11        11.51 o                         
   1   6  12          1.95         12.22        17.82 o                         
   2   6  12         30.84         83.41        11.10 o                         
   3   6  12         41.76         43.32        14.41 o                         
   4   6  12         47.35         42.67         7.83 o                         
   5   6  12         10.71         16.24         7.43 o                         
  -4   7  12         15.50         11.58         8.15 o                         
  -3   7  12         48.62         70.72        17.23 o                         
  -2   7  12         78.13         41.62        13.36 o                         
  -1   7  12        165.40        143.82        24.08 o                         
   0   7  12        351.89        335.98        46.86 o                         
   1   7  12          0.30         14.28         9.14 o                         
   2   7  12         38.98         33.08         9.73 o                         
   3   7  12         10.64         13.58         8.18 o                         
   4   7  12          0.06         16.48        10.31 o                         
  -3   8  12          3.04          6.06        14.71 o                         
  -2   8  12         19.09         31.28         8.67 o                         
  -1   8  12         34.45         35.15        13.83 o                         
   0   8  12         44.95         39.19        10.01 o                         
   1   8  12          0.11          1.28         8.96 o                         
   2   8  12         93.66         62.15        10.75 o                         
  -7   0  13         21.67         24.86        13.19 o                         
  -5   0  13        727.32        889.84       107.94 o                         
  -3   0  13        547.32        611.43        33.94 o                         
  -1   0  13        801.24        860.87        27.95 o                         
   1   0  13          5.97         22.50        21.84 o                         
   3   0  13       2393.17       1477.11       623.29 o                         
   5   0  13        234.48        411.38       116.97 o                         
   7   0  13         10.51          1.92        25.30 o                         
  -7   1  13         45.74         36.49        10.59 o                         
  -6   1  13         15.40          7.27        11.30 o                         
  -5   1  13        573.80        545.15        90.75 o                         
  -4   1  13        106.59        132.78        14.21 o                         
  -3   1  13         12.42        319.68       144.49 o                         
  -2   1  13        164.53        169.49        15.09 o                         
  -1   1  13        215.01        606.16        21.68 o                         
   0   1  13       1099.82       1088.69        39.32 o                         
   1   1  13        654.44        767.45        20.23 o                         
   2   1  13         44.63        193.09        24.50 o                         
   3   1  13         90.81         88.05        23.05 o                         
   4   1  13        240.42        293.43        31.11 o                         
   5   1  13        173.95        150.61        33.80 o                         
   6   1  13         41.09         60.94        12.48 o                         
  -7   2  13          4.01         15.79         7.77 o                         
  -6   2  13         22.13         20.86        10.14 o                         
  -5   2  13         50.67         29.12         9.83 o                         
  -4   2  13        577.31        434.45       115.10 o                         
  -3   2  13       1353.72       1422.64        82.07 o                         
  -2   2  13         68.54         82.44        14.40 o                         
  -1   2  13       2539.22       2520.35       124.58 o                         
   0   2  13         27.10         50.40        15.94 o                         
   1   2  13        616.92        510.30        28.05 o                         
   2   2  13         73.25         75.55        14.31 o                         
   3   2  13          6.96          1.32        14.52 o                         
   4   2  13          5.02         10.17        18.33 o                         
   5   2  13        453.85        287.01        77.35 o                         
   6   2  13         18.75         36.03        11.26 o                         
  -7   3  13          1.02          7.01         7.62 o                         
  -6   3  13         21.23         18.54         9.13 o                         
  -5   3  13        166.39        208.65        30.63 o                         
  -4   3  13         16.29         49.00        18.04 o                         
  -3   3  13         20.07        382.28       162.17 o                         
  -2   3  13        128.33        330.18        64.40 o                         
  -1   3  13        265.13        265.97        17.62 o                         
   0   3  13       2898.37       2817.34       314.67 o                         
   1   3  13          9.60         28.52        16.44 o                         
   2   3  13         64.57        150.35        17.13 o                         
   3   3  13         75.76         41.62        13.81 o                         
   4   3  13        651.20        611.00        82.20 o                         
   5   3  13         84.28        114.97        19.47 o                         
   6   3  13          0.28          3.16         7.96 o                         
  -7   4  13          8.45        -32.85        36.36 o                         
  -6   4  13          0.05          3.20         8.37 o                         
  -5   4  13         20.39         28.57        14.62 o                         
  -4   4  13         15.21          8.46        17.73 o                         
  -3   4  13        315.28        347.14        33.36 o                         
  -2   4  13        142.91        115.10        14.10 o                         
  -1   4  13         24.24         39.96        14.58 o                         
   0   4  13         14.75         19.07        19.40 o                         
   1   4  13        135.40        111.91        19.59 o                         
   2   4  13          8.00         29.08        16.92 o                         
   3   4  13        621.66        510.83       160.41 o                         
   4   4  13          0.02          6.28        19.03 o                         
   5   4  13         94.06        111.52        11.65 o                         
   6   4  13          0.95          0.93         8.91 o                         
  -6   5  13          0.69          7.59         6.82 o                         
  -5   5  13          9.60         26.77        10.80 o                         
  -4   5  13        111.56        116.38        17.27 o                         
  -3   5  13          2.46         40.93        17.19 o                         
  -2   5  13          0.73         37.78        12.81 o                         
  -1   5  13        307.13        165.65        38.89 o                         
   0   5  13         88.53         95.17        19.14 o                         
   1   5  13       1247.62       1073.14       123.68 o                         
   2   5  13         73.18         74.81        24.13 o                         
   3   5  13        319.16        218.31        65.72 o                         
   4   5  13         86.46        108.44        14.94 o                         
   5   5  13         13.98         18.79         6.89 o                         
  -5   6  13          5.37         11.57         8.34 o                         
  -4   6  13        231.68        257.04        19.56 o                         
  -3   6  13          3.44          9.78        10.63 o                         
  -2   6  13         10.50         10.31        10.85 o                         
  -1   6  13         86.71         37.56        12.48 o                         
   0   6  13        153.47         70.01        27.42 o                         
   1   6  13         26.59         18.10        19.75 o                         
   2   6  13          3.30         28.24        10.68 o                         
   3   6  13          3.61          7.68         7.67 o                         
   4   6  13         12.00         18.86         7.20 o                         
  -4   7  13          6.90         17.68         6.25 o                         
  -3   7  13        140.64        100.89        16.72 o                         
  -2   7  13         24.46         35.19        12.11 o                         
  -1   7  13          2.78          8.23        12.10 o                         
   0   7  13         29.18         40.25        16.70 o                         
   1   7  13        108.91         89.48        18.91 o                         
   2   7  13         91.03         90.37        16.66 o                         
   3   7  13          2.01          7.16         9.84 o                         
  -3   8  13         50.56         42.90        16.63 o                         
  -2   8  13          1.76          2.14         8.00 o                         
  -1   8  13          1.27          6.98        12.03 o                         
   0   8  13          0.19          1.60         8.81 o                         
   1   8  13         57.26         48.35        10.76 o                         
   2   8  13          7.01          2.18        15.16 o                         
  -6   0  14         32.34         10.40        18.53 o                         
  -4   0  14       2813.23       2968.98       309.81 o                         
  -2   0  14          4.14         43.52        32.34 o                         
   0   0  14       9530.32       9447.56       168.33 o                         
   2   0  14       2877.11       2491.89        92.96 o                         
   4   0  14        152.09        138.66        28.29 o                         
   6   0  14        764.00        941.07        93.91 o                         
  -7   1  14         23.72         41.79        10.27 o                         
  -6   1  14          6.39          8.48         6.98 o                         
  -5   1  14        178.61        143.02        36.64 o                         
  -4   1  14       1182.56       1335.42       102.46 o                         
  -3   1  14       2668.33       2861.67       225.37 o                         
  -2   1  14         11.38         20.78        12.90 o                         
  -1   1  14       2510.04       2446.48        72.22 o                         
   0   1  14       1360.41       1388.21        51.33 o                         
   1   1  14       4584.31       3689.79       126.76 o                         
   2   1  14        502.09        431.43        26.01 o                         
   3   1  14        725.52        533.12       112.04 o                         
   4   1  14        260.39        304.28        23.45 o                         
   5   1  14        377.49        435.89        44.57 o                         
   6   1  14         15.19         31.56        10.33 o                         
  -7   2  14         27.94         44.81        13.39 o                         
  -6   2  14         69.73         53.69        36.66 o                         
  -5   2  14        118.60        134.84        29.72 o                         
  -4   2  14       1089.22        961.40       211.48 o                         
  -3   2  14         19.75        108.21        38.37 o                         
  -2   2  14       1742.95       1781.10        86.25 o                         
  -1   2  14         26.41         57.68        14.47 o                         
   0   2  14        307.00        224.84        24.03 o                         
   1   2  14         34.22         50.58        17.65 o                         
   2   2  14       1001.65        871.30        48.18 o                         
   3   2  14          4.15          8.84        13.39 o                         
   4   2  14       1476.61       1501.87       122.32 o                         
   5   2  14         11.08          4.69         6.11 o                         
   6   2  14        202.53        333.81        28.17 o                         
  -7   3  14         78.06         85.75         8.53 o                         
  -6   3  14          0.30          3.89         9.66 o                         
  -5   3  14        135.80        168.84        37.73 o                         
  -4   3  14        133.51        155.07        18.98 o                         
  -3   3  14        861.89        929.79       147.09 o                         
  -2   3  14         79.64        127.98        15.25 o                         
  -1   3  14        404.06        378.88        34.28 o                         
   0   3  14        322.73        302.81        24.97 o                         
   1   3  14       3000.28       2489.61       148.43 o                         
   2   3  14        523.70        483.12        44.09 o                         
   3   3  14        107.17         78.13        24.20 o                         
   4   3  14         75.47         42.64        16.81 o                         
   5   3  14        603.32        722.29        88.22 o                         
   6   3  14         42.15         48.99         7.87 o                         
  -6   4  14        202.23        224.48        13.82 o                         
  -5   4  14          3.56          2.14        12.39 o                         
  -4   4  14        322.98        473.83        25.88 o                         
  -3   4  14        954.99        887.54        51.14 o                         
  -2   4  14         38.69         51.99        13.92 o                         
  -1   4  14         52.27         63.04        14.42 o                         
   0   4  14       2015.67       2075.98       153.54 o                         
   1   4  14          0.86        133.09        21.18 o                         
   2   4  14       1538.89       1515.09       117.15 o                         
   3   4  14          2.85          7.17        13.96 o                         
   4   4  14        135.09        130.19        25.01 o                         
   5   4  14         17.31         23.58         9.35 o                         
   6   4  14        166.88        187.89        18.95 o                         
  -6   5  14         18.69         23.59         6.35 o                         
  -5   5  14        215.60        263.67        20.82 o                         
  -4   5  14        126.07        145.93        20.52 o                         
  -3   5  14        295.98        261.12        18.20 o                         
  -2   5  14        103.18         79.39        13.16 o                         
  -1   5  14        526.80        502.65       102.59 o                         
   0   5  14         65.51         44.78        17.03 o                         
   1   5  14       1750.31       1475.38       164.42 o                         
   2   5  14        253.71        227.41        36.57 o                         
   3   5  14        197.55        186.11        34.89 o                         
   4   5  14         84.11         66.95        11.40 o                         
   5   5  14        181.48        226.54        14.17 o                         
  -5   6  14          1.32          2.20         7.03 o                         
  -4   6  14        108.02        124.70        13.94 o                         
  -3   6  14          3.70          7.91        10.63 o                         
  -2   6  14        910.42        787.41        77.94 o                         
  -1   6  14          3.36          3.20         6.36 o                         
   0   6  14        223.23        139.33        30.45 o                         
   1   6  14         30.75         44.09        20.75 o                         
   2   6  14        183.33        203.55        23.41 o                         
   3   6  14          5.69         10.52         6.98 o                         
   4   6  14        178.96        254.57        15.47 o                         
  -4   7  14         12.96         17.90        10.50 o                         
  -3   7  14         96.02        118.33        15.38 o                         
  -2   7  14         13.06         19.80        10.06 o                         
  -1   7  14        315.94        279.96        29.90 o                         
   0   7  14        132.65        100.85        16.50 o                         
   1   7  14         17.23         10.55         9.23 o                         
   2   7  14        104.84        110.02        13.69 o                         
   3   7  14        331.53        350.59        37.02 o                         
  -2   8  14         34.00         29.87        15.67 o                         
  -1   8  14          0.93          1.34        10.72 o                         
   0   8  14        106.73         75.29        10.96 o                         
   1   8  14         10.00         27.54        10.45 o                         
  -7   0  15        600.70        513.46        70.94 o                         
  -5   0  15        374.05        360.79        43.86 o                         
  -3   0  15       1032.80       1107.12        68.48 o                         
  -1   0  15       4015.99       3973.28       147.08 o                         
   1   0  15       1182.48        917.75        48.28 o                         
   3   0  15       1086.32        561.17       397.41 o                         
   5   0  15        615.09       1004.19       253.90 o                         
  -7   1  15         23.63         29.48         9.78 o                         
  -6   1  15        397.05        308.76        61.77 o                         
  -5   1  15         12.27          2.98         5.72 o                         
  -4   1  15        167.87        213.44        15.40 o                         
  -3   1  15         81.46        103.01        22.21 o                         
  -2   1  15       6081.21       6278.54       254.79 o                         
  -1   1  15        237.66        786.06        37.78 o                         
   0   1  15       1805.01       1784.04        62.98 o                         
   1   1  15       1078.28       1376.48        38.76 o                         
   2   1  15       4839.15       3991.74       177.31 o                         
   3   1  15        279.70        183.82        44.29 o                         
   4   1  15        212.62        242.36        17.92 o                         
   5   1  15        100.12        150.10        13.81 o                         
   6   1  15        317.30        471.95        67.87 o                         
  -7   2  15         63.28         59.46        12.54 o                         
  -6   2  15         23.86         18.66        10.37 o                         
  -5   2  15        554.54        637.16        82.84 o                         
  -4   2  15         16.97         12.39        11.73 o                         
  -3   2  15       4466.65       4518.06       342.38 o                         
  -2   2  15         65.60         57.60        15.65 o                         
  -1   2  15        364.86        358.79        22.01 o                         
   0   2  15        147.03        161.56        19.83 o                         
   1   2  15       4234.73       3568.28       260.60 o                         
   2   2  15          8.90         -5.98        10.60 o                         
   3   2  15       2571.07       2337.51       340.29 o                         
   4   2  15          4.81          3.12        12.56 o                         
   5   2  15        161.48        100.68        41.56 o                         
   6   2  15         25.83         14.94         8.01 o                         
  -7   3  15          7.23          5.45        11.90 o                         
  -6   3  15        115.73        200.48        19.07 o                         
  -5   3  15        138.32        151.99        27.62 o                         
  -4   3  15       1472.88       1241.00       416.78 o                         
  -3   3  15       1539.48       1350.85       219.44 o                         
  -2   3  15       2346.34       2282.24       178.13 o                         
  -1   3  15         91.30        370.73        29.49 o                         
   0   3  15       1677.99       1614.17       158.08 o                         
   1   3  15          0.03        145.92        20.10 o                         
   2   3  15       3224.43       2840.78       180.90 o                         
   3   3  15         82.96         66.19        12.14 o                         
   4   3  15        316.31        276.01        50.91 o                         
   5   3  15         12.64         20.36         9.74 o                         
   6   3  15         81.68        113.20        13.90 o                         
  -6   4  15          6.09         12.54         8.70 o                         
  -5   4  15        177.31        238.13        18.73 o                         
  -4   4  15         52.38         72.44        21.69 o                         
  -3   4  15       1134.06       1144.55        98.31 o                         
  -2   4  15         36.89         33.09        10.91 o                         
  -1   4  15       1927.69       1759.73       144.52 o                         
   0   4  15          0.67         -2.89        17.66 o                         
   1   4  15        345.88        253.57        39.21 o                         
   2   4  15         43.42         50.32        13.90 o                         
   3   4  15        343.80        300.64        64.24 o                         
   4   4  15         23.66         32.75        10.95 o                         
   5   4  15        326.68        414.93        26.63 o                         
  -6   5  15         72.38         73.35        10.17 o                         
  -5   5  15         11.23         26.67         9.66 o                         
  -4   5  15        346.02        373.31        25.97 o                         
  -3   5  15        105.31         63.46        12.30 o                         
  -2   5  15        422.51        457.13        39.44 o                         
  -1   5  15        152.69        215.23        30.29 o                         
   0   5  15       1011.27        834.26       111.99 o                         
   1   5  15        480.55        407.47        65.53 o                         
   2   5  15        102.77         96.29        14.99 o                         
   3   5  15        118.37         95.36        18.34 o                         
   4   5  15        349.03        442.62        56.61 o                         
   5   5  15         21.17         38.05         5.73 o                         
  -5   6  15        145.14        159.93        10.90 o                         
  -4   6  15          0.49          1.87         9.86 o                         
  -3   6  15        234.33        254.07        18.09 o                         
  -2   6  15        440.95        332.96        47.14 o                         
  -1   6  15        276.57        248.19        19.34 o                         
   0   6  15         21.93         13.69        13.28 o                         
   1   6  15        673.76        583.87        77.93 o                         
   2   6  15         13.96         17.78        12.50 o                         
   3   6  15        550.73        603.27        39.63 o                         
   4   6  15          0.02          3.06         5.00 o                         
  -4   7  15        131.91        169.85        18.98 o                         
  -3   7  15         33.14         29.82        11.04 o                         
  -2   7  15        165.19        169.94        13.89 o                         
  -1   7  15          0.15          5.35        10.33 o                         
   0   7  15        512.13        473.13        77.88 o                         
   1   7  15         23.50         16.65         9.18 o                         
   2   7  15        375.29        374.06        43.23 o                         
   3   7  15          0.02         12.30         7.87 o                         
  -1   8  15        338.52        246.38        35.24 o                         
   0   8  15          0.15         -3.06         8.45 o                         
   1   8  15        100.63         68.24         9.51 o                         
  -6   0  16        167.05         84.95        62.86 o                         
  -4   0  16       2029.85       2067.11       222.28 o                         
  -2   0  16       3078.09       3239.37       334.36 o                         
   0   0  16        206.67        243.21        21.47 o                         
   2   0  16       1129.99        967.63        45.54 o                         
   4   0  16       1883.24       2210.34       192.08 o                         
   6   0  16          9.18         17.94         7.88 o                         
  -7   1  16        156.50        157.97        12.75 o                         
  -6   1  16         33.72         20.30         8.31 o                         
  -5   1  16        673.17        713.25       107.16 o                         
  -4   1  16        350.67        400.80        35.37 o                         
  -3   1  16        378.44        363.11        26.63 o                         
  -2   1  16        854.05       1033.22        55.33 o                         
  -1   1  16       5026.23       5147.09       187.04 o                         
   0   1  16          1.52          1.30        15.22 o                         
   1   1  16        240.58        222.77        20.03 o                         
   2   1  16         26.21         16.19        20.59 o                         
   3   1  16       2989.47       2605.70       450.57 o                         
   4   1  16         84.72         90.47        18.63 o                         
   5   1  16          2.61          3.32        11.03 o                         
   6   1  16         30.11         29.28         7.98 o                         
  -7   2  16          5.75         19.81        11.04 o                         
  -6   2  16        863.91        948.99        84.18 o                         
  -5   2  16         16.91         16.77        10.86 o                         
  -4   2  16        243.41        148.00        48.94 o                         
  -3   2  16        260.47        266.36        21.53 o                         
  -2   2  16        977.08       1039.16        54.47 o                         
  -1   2  16         41.33        441.09        35.65 o                         
   0   2  16       2677.04       2605.31       170.41 o                         
   1   2  16          1.28         70.73        17.65 o                         
   2   2  16        146.65         97.06        14.58 o                         
   3   2  16        149.09         97.15        24.96 o                         
   4   2  16        151.89        150.38        14.28 o                         
   5   2  16          0.47         -3.34         7.87 o                         
   6   2  16         87.98        134.72        15.36 o                         
  -7   3  16         39.65         48.01        15.49 o                         
  -6   3  16         15.91         29.77         8.82 o                         
  -5   3  16        191.36        237.79        49.18 o                         
  -4   3  16          1.06          0.53        14.14 o                         
  -3   3  16        470.04        424.61        65.44 o                         
  -2   3  16          1.02         38.85        15.04 o                         
  -1   3  16       2030.23       1738.75       111.98 o                         
   0   3  16        485.63        455.36        44.03 o                         
   1   3  16       1021.86       1007.99        65.72 o                         
   2   3  16       1570.74       1240.24       129.99 o                         
   3   3  16        155.92        116.76        24.45 o                         
   4   3  16        247.17        196.74        30.81 o                         
   5   3  16        230.81        256.77        24.62 o                         
   6   3  16         63.24         58.79        25.00 o                         
  -6   4  16         79.22         74.96        11.65 o                         
  -5   4  16         79.53         87.31        14.22 o                         
  -4   4  16        142.71        190.61        24.64 o                         
  -3   4  16         77.67        139.30        30.23 o                         
  -2   4  16       2667.63       2300.92       268.35 o                         
  -1   4  16        157.08        139.99        15.84 o                         
   0   4  16        140.51        155.16        21.97 o                         
   1   4  16         22.77         31.06        17.15 o                         
   2   4  16        946.45        904.99        67.27 o                         
   3   4  16         53.31         27.16        11.02 o                         
   4   4  16        466.42        551.18        53.37 o                         
   5   4  16          0.40          2.23         6.03 o                         
  -6   5  16          0.23          6.28        19.67 o                         
  -5   5  16        123.32        147.65        12.57 o                         
  -4   5  16          3.42          7.94         9.78 o                         
  -3   5  16        626.15        674.06        54.24 o                         
  -2   5  16        573.25        475.43        37.81 o                         
  -1   5  16        514.79        446.10        67.74 o                         
   0   5  16          6.18         -4.55        17.01 o                         
   1   5  16        860.95        733.38        91.94 o                         
   2   5  16         80.00         78.56        27.35 o                         
   3   5  16        264.80        298.40        47.90 o                         
   4   5  16          4.28          3.84         6.85 o                         
   5   5  16         79.93         95.20        15.74 o                         
  -5   6  16         16.40         15.17         7.55 o                         
  -4   6  16        203.29        262.27        18.02 o                         
  -3   6  16        101.62         96.64         9.95 o                         
  -2   6  16        101.11         83.30        14.42 o                         
  -1   6  16          5.67         65.73        14.12 o                         
   0   6  16        521.84        382.01        70.33 o                         
   1   6  16          6.80          9.98        17.92 o                         
   2   6  16        103.16         96.62        12.33 o                         
   3   6  16         20.52         38.49        12.91 o                         
   4   6  16         21.49         27.70        20.94 o                         
  -4   7  16          0.31          5.60        17.07 o                         
  -3   7  16         49.77         65.85        15.29 o                         
  -2   7  16          0.24          5.34        11.81 o                         
  -1   7  16         31.14         46.56        13.03 o                         
   0   7  16          0.48          0.57        15.53 o                         
   1   7  16         37.36         51.27         8.79 o                         
   2   7  16         58.08         52.82         9.06 o                         
   3   7  16         19.36         20.64        19.28 o                         
  -1   8  16         31.40         42.90        18.77 o                         
   0   8  16         69.99         44.95        20.38 o                         
  -7   0  17          1.37         -1.07        11.83 o                         
  -5   0  17        913.22       1002.08       146.09 o                         
  -3   0  17        127.94        192.06        43.34 o                         
  -1   0  17        342.73        321.14        29.57 o                         
   1   0  17        455.49        377.45        44.04 o                         
   3   0  17        184.81         63.50        64.29 o                         
   5   0  17          1.06         -3.21        13.85 o                         
  -7   1  17         23.46         14.48         9.52 o                         
  -6   1  17         26.13         42.20        12.17 o                         
  -5   1  17          0.05          1.86         8.00 o                         
  -4   1  17        228.79        260.58        22.41 o                         
  -3   1  17        406.49        405.65        30.62 o                         
  -2   1  17         78.99        311.38        56.79 o                         
  -1   1  17        211.28        219.83        20.09 o                         
   0   1  17       1199.72       1152.40        39.87 o                         
   1   1  17        109.20        110.52        20.33 o                         
   2   1  17          6.52          0.60        20.73 o                         
   3   1  17        590.05        415.15        69.71 o                         
   4   1  17        154.95        125.57        18.08 o                         
   5   1  17         26.75         21.13        10.60 o                         
   6   1  17         18.41         23.64         6.23 o                         
  -7   2  17         11.47         21.17        15.23 o                         
  -6   2  17         22.11         29.95        10.61 o                         
  -5   2  17        147.65        153.57        22.25 o                         
  -4   2  17          2.17          6.72        14.77 o                         
  -3   2  17        168.70        173.12        16.83 o                         
  -2   2  17         84.21         60.74        15.87 o                         
  -1   2  17        846.17        824.58        57.23 o                         
   0   2  17        229.72        228.07        18.80 o                         
   1   2  17         40.14         64.35        21.35 o                         
   2   2  17          0.52         -2.03        13.31 o                         
   3   2  17         16.65          5.87        12.11 o                         
   4   2  17         66.84         78.60        12.40 o                         
   5   2  17        241.97        228.76        58.49 o                         
   6   2  17          1.00         -9.05        24.56 o                         
  -6   3  17        114.93        156.18        11.05 o                         
  -5   3  17         10.00          9.58        22.47 o                         
  -4   3  17        128.33         78.75        54.59 o                         
  -3   3  17        101.53         98.65        14.05 o                         
  -2   3  17          5.67        273.04        88.30 o                         
  -1   3  17        492.90        565.55        38.68 o                         
   0   3  17       1014.97       1039.48       103.59 o                         
   1   3  17         20.38        102.38        17.17 o                         
   2   3  17         33.13         21.52         9.65 o                         
   3   3  17         37.03         35.24        11.81 o                         
   4   3  17         88.12         91.54        16.78 o                         
   5   3  17         17.76         13.91         6.68 o                         
  -6   4  17         75.20         80.65         8.85 o                         
  -5   4  17        260.24        379.14        25.72 o                         
  -4   4  17         50.78         70.96        13.78 o                         
  -3   4  17         43.12         72.32        14.93 o                         
  -2   4  17         10.04          2.31        12.25 o                         
  -1   4  17          1.37         13.49        13.80 o                         
   0   4  17         72.38         48.63        20.09 o                         
   1   4  17        420.33        354.35        38.92 o                         
   2   4  17          1.92         10.62        16.13 o                         
   3   4  17          0.91         11.67        11.49 o                         
   4   4  17         58.96         69.37        10.93 o                         
   5   4  17          2.49         11.11         6.34 o                         
  -5   5  17          4.68          9.08         7.75 o                         
  -4   5  17        129.86        127.63        10.27 o                         
  -3   5  17          0.03         12.32        11.12 o                         
  -2   5  17          0.51         15.85        11.01 o                         
  -1   5  17        257.46        262.63        28.75 o                         
   0   5  17         75.07         67.70        21.38 o                         
   1   5  17         40.23         41.51        18.10 o                         
   2   5  17         17.23         36.96        14.98 o                         
   3   5  17        204.12        204.47        35.76 o                         
   4   5  17          2.64          3.02         6.33 o                         
  -5   6  17         10.71         10.58        13.93 o                         
  -4   6  17          4.91         19.94        11.81 o                         
  -3   6  17         50.77         55.89        10.00 o                         
  -2   6  17         40.14         52.97        12.58 o                         
  -1   6  17        240.50        221.21        19.06 o                         
   0   6  17          5.66          2.18        15.85 o                         
   1   6  17          9.34         12.96        15.90 o                         
   2   6  17         18.04         14.60        12.20 o                         
   3   6  17         14.51         23.54        11.48 o                         
  -3   7  17         38.73         39.27        12.52 o                         
  -2   7  17        228.79        225.51        24.22 o                         
  -1   7  17        173.84        143.50        15.61 o                         
   0   7  17          6.32          4.95        14.01 o                         
   1   7  17          5.87          2.97         7.02 o                         
   2   7  17          9.46         20.44         5.78 o                         
  -6   0  18         42.51         20.88        15.72 o                         
  -4   0  18         56.00         54.39        21.40 o                         
  -2   0  18       1541.36       1538.31       227.03 o                         
   0   0  18        209.84        223.11        37.95 o                         
   2   0  18       1086.00        863.85        53.36 o                         
   4   0  18        238.80        287.58        22.06 o                         
   6   0  18          3.72         28.79        28.22 o                         
  -7   1  18         15.53         15.99         9.71 o                         
  -6   1  18          6.98          6.23        10.95 o                         
  -5   1  18         80.95         51.43        13.22 o                         
  -4   1  18          0.82         -1.89        13.98 o                         
  -3   1  18         58.58         57.84        16.96 o                         
  -2   1  18        115.97         81.26        18.54 o                         
  -1   1  18        494.66        440.17        32.00 o                         
   0   1  18         37.24         40.27        17.02 o                         
   1   1  18         20.82         46.45        19.16 o                         
   2   1  18         18.61         15.14        20.16 o                         
   3   1  18        200.59        184.02        33.11 o                         
   4   1  18        221.03        245.29        31.36 o                         
   5   1  18         52.01         74.37         9.24 o                         
   6   1  18          2.47          2.50        18.00 o                         
  -7   2  18          9.92          5.59        29.82 o                         
  -6   2  18         80.08        101.28        11.28 o                         
  -5   2  18        129.35        106.08        22.48 o                         
  -4   2  18        172.54        128.65        40.85 o                         
  -3   2  18        336.05        332.48        19.96 o                         
  -2   2  18          6.62          9.45        17.55 o                         
  -1   2  18        376.91        378.70        36.79 o                         
   0   2  18        566.97        629.08        47.39 o                         
   1   2  18         49.09        186.56        28.83 o                         
   2   2  18          1.78          4.28        13.96 o                         
   3   2  18          0.09         12.02        12.14 o                         
   4   2  18        268.91        313.30        47.82 o                         
   5   2  18          0.90          3.65        18.24 o                         
  -6   3  18         28.73         29.01         8.46 o                         
  -5   3  18         23.40         29.67        17.22 o                         
  -4   3  18         20.67         11.26         9.29 o                         
  -3   3  18         44.00         39.79        13.00 o                         
  -2   3  18        276.86        311.11        26.05 o                         
  -1   3  18        992.76        924.52        68.93 o                         
   0   3  18        149.33        129.41        23.15 o                         
   1   3  18          2.78         78.42        16.58 o                         
   2   3  18         49.55         21.49        14.61 o                         
   3   3  18        268.96        180.14        35.85 o                         
   4   3  18         70.13         52.81        11.39 o                         
   5   3  18         12.30         29.25        11.01 o                         
  -6   4  18          9.87         13.52         6.67 o                         
  -5   4  18         47.82         44.71        12.60 o                         
  -4   4  18        171.69        186.90        15.34 o                         
  -3   4  18         13.24         39.07        12.95 o                         
  -2   4  18          7.04         53.96        26.59 o                         
  -1   4  18          1.91         27.66        14.80 o                         
   0   4  18        297.97        258.81        39.50 o                         
   1   4  18         15.83         21.95        15.79 o                         
   2   4  18        214.29        232.85        26.33 o                         
   3   4  18          3.96          0.55        10.78 o                         
   4   4  18        153.77        163.05        11.65 o                         
   5   4  18         36.98         54.80         8.91 o                         
  -5   5  18          3.68         -0.05         8.90 o                         
  -4   5  18         53.36         71.09        10.55 o                         
  -3   5  18         14.54         21.42        13.66 o                         
  -2   5  18        474.93        406.11        31.40 o                         
  -1   5  18         43.23         36.19        13.09 o                         
   0   5  18        436.29        421.63        58.23 o                         
   1   5  18         18.18         13.31        15.06 o                         
   2   5  18         34.23         33.99        14.00 o                         
   3   5  18        146.37        144.10        30.56 o                         
   4   5  18          0.80          4.68         6.98 o                         
  -4   6  18         16.12         26.20         9.68 o                         
  -3   6  18          1.18         14.85        10.24 o                         
  -2   6  18         31.59         45.33        13.66 o                         
  -1   6  18        123.02        102.72        13.05 o                         
   0   6  18         46.77         50.65        16.01 o                         
   1   6  18        101.84        117.90        25.20 o                         
   2   6  18          7.90         13.04         9.59 o                         
   3   6  18         22.09         21.03         9.37 o                         
  -3   7  18         36.45         33.46        11.87 o                         
  -2   7  18         10.07         28.09         8.68 o                         
  -1   7  18          0.46         15.94        12.31 o                         
   0   7  18         62.37         51.17        13.75 o                         
   1   7  18         45.36         38.17         7.63 o                         
   2   7  18         41.81         59.42        21.15 o                         
  -7   0  19         53.36         45.08        13.18 o                         
  -5   0  19        629.33        631.50        62.16 o                         
  -3   0  19         15.04          6.40        22.35 o                         
  -1   0  19        639.02        575.00        49.90 o                         
   1   0  19       2075.36       1809.93       124.32 o                         
   3   0  19        130.35         87.43        46.73 o                         
   5   0  19        225.45        360.47        47.83 o                         
  -7   1  19         39.71         40.86        21.20 o                         
  -6   1  19         23.01         27.87        11.09 o                         
  -5   1  19          4.26          5.35         9.28 o                         
  -4   1  19        841.28        806.60        78.63 o                         
  -3   1  19          8.18          9.97        14.77 o                         
  -2   1  19        394.30        424.59        30.16 o                         
  -1   1  19        397.87        382.00        22.14 o                         
   0   1  19       3250.75       3322.25       129.41 o                         
   1   1  19        212.55        224.39        25.61 o                         
   2   1  19         64.87        105.65        21.27 o                         
   3   1  19         67.71         60.92        12.63 o                         
   4   1  19        388.29        500.20        67.53 o                         
   5   1  19         25.22         42.26         8.48 o                         
  -6   2  19          1.19          0.78        12.07 o                         
  -5   2  19         98.41        105.36        26.76 o                         
  -4   2  19         49.17         25.33        15.43 o                         
  -3   2  19        761.05        719.68        65.44 o                         
  -2   2  19         16.23         18.43        18.93 o                         
  -1   2  19       1539.64       1517.02       139.98 o                         
   0   2  19          5.23         -4.12        15.29 o                         
   1   2  19        732.48        601.41        40.52 o                         
   2   2  19          0.94          4.11        15.38 o                         
   3   2  19       1002.58        876.99       144.25 o                         
   4   2  19          2.97          9.51         7.96 o                         
   5   2  19        372.95        331.35        51.43 o                         
  -6   3  19         27.12         45.46         7.82 o                         
  -5   3  19         40.63         69.54        16.33 o                         
  -4   3  19        438.29        390.55        78.52 o                         
  -3   3  19         54.11         31.89        14.35 o                         
  -2   3  19        230.35        197.95        17.34 o                         
  -1   3  19        903.61        776.51        59.68 o                         
   0   3  19        954.83        903.45       125.94 o                         
   1   3  19        298.54        350.14        30.53 o                         
   2   3  19        372.31        231.48        71.27 o                         
   3   3  19          0.99         14.98        11.74 o                         
   4   3  19        400.03        548.29        43.27 o                         
   5   3  19         41.57         46.94         8.11 o                         
  -6   4  19          0.04         -0.30        12.98 o                         
  -5   4  19        248.31        298.32        13.04 o                         
  -4   4  19          8.52         11.03        11.95 o                         
  -3   4  19          9.75         24.79        15.99 o                         
  -2   4  19         50.77         39.42        15.65 o                         
  -1   4  19         59.59         62.94        14.58 o                         
   0   4  19         12.10         25.68        17.99 o                         
   1   4  19        731.49        575.17        76.58 o                         
   2   4  19          0.48         13.73        13.72 o                         
   3   4  19         35.75         22.41        11.93 o                         
   4   4  19         11.63         11.22         8.65 o                         
  -5   5  19         12.33         20.38         8.19 o                         
  -4   5  19         81.39        124.12        12.46 o                         
  -3   5  19        164.88        169.59        15.49 o                         
  -2   5  19        264.40        168.21        26.79 o                         
  -1   5  19         38.92         29.80        12.55 o                         
   0   5  19        201.96        230.57        22.52 o                         
   1   5  19         52.47        106.35        23.71 o                         
   2   5  19        115.75        103.36        19.02 o                         
   3   5  19         93.46        105.87        25.42 o                         
   4   5  19        102.27        110.65        13.17 o                         
  -4   6  19         98.03         93.61        15.35 o                         
  -3   6  19        256.93        273.51        15.79 o                         
  -2   6  19         41.67         33.36        11.82 o                         
  -1   6  19        255.85        244.69        42.98 o                         
   0   6  19          8.54          3.99        12.18 o                         
   1   6  19        204.24        185.70        15.13 o                         
   2   6  19          0.67         11.28         8.14 o                         
   3   6  19        116.27        139.97        17.99 o                         
  -2   7  19        182.74         70.69        19.03 o                         
  -1   7  19         20.27          4.79        15.47 o                         
   0   7  19        103.63         86.30        14.05 o                         
   1   7  19         38.02         38.34        15.67 o                         
  -6   0  20        136.21        207.35        54.51 o                         
  -4   0  20        121.38        146.24        24.53 o                         
  -2   0  20       3303.62       3420.30       470.28 o                         
   0   0  20       1061.13       1142.09        55.41 o                         
   2   0  20       2586.70       2004.46       168.67 o                         
   4   0  20        520.39        670.62        79.77 o                         
  -6   1  20         71.62         70.36        10.51 o                         
  -5   1  20        188.07        189.84        35.07 o                         
  -4   1  20          1.60         -0.32        13.66 o                         
  -3   1  20       1611.09       1597.32       117.39 o                         
  -2   1  20         11.38         31.21        23.18 o                         
  -1   1  20        440.69        463.34        27.98 o                         
   0   1  20       1520.76       1505.18        70.38 o                         
   1   1  20       3393.79       2746.17       101.32 o                         
   2   1  20        114.92         99.28        25.27 o                         
   3   1  20        153.04        127.15        33.37 o                         
   4   1  20          3.88         11.75        10.95 o                         
   5   1  20        258.06        386.16        58.02 o                         
  -6   2  20        178.93        178.06        18.00 o                         
  -5   2  20         28.10         24.47        11.58 o                         
  -4   2  20        979.21        753.73       170.72 o                         
  -3   2  20         93.89         77.42        17.65 o                         
  -2   2  20         36.09         28.80        18.41 o                         
  -1   2  20         29.08         75.70        23.97 o                         
   0   2  20        314.43        346.05        32.14 o                         
   1   2  20        432.17        580.61        53.00 o                         
   2   2  20       1316.64       1300.10       131.19 o                         
   3   2  20         66.91         45.29        10.74 o                         
   4   2  20         48.30         56.08        12.05 o                         
   5   2  20          5.44          4.69        15.46 o                         
  -6   3  20         49.90         71.31         8.87 o                         
  -5   3  20        122.71        146.04        16.48 o                         
  -4   3  20         10.55         14.47        11.29 o                         
  -3   3  20       1375.64       1165.16       140.67 o                         
  -2   3  20        241.99        178.45        25.85 o                         
  -1   3  20        723.11        687.82        49.52 o                         
   0   3  20         17.87         29.00        20.21 o                         
   1   3  20        481.87        467.47        36.20 o                         
   2   3  20        113.88        105.54        16.19 o                         
   3   3  20        168.62        173.61        73.82 o                         
   4   3  20        112.32        150.48        10.44 o                         
   5   3  20        113.28        144.02        16.09 o                         
  -5   4  20          8.61          1.77         9.47 o                         
  -4   4  20        494.41        536.12        37.55 o                         
  -3   4  20        117.09         85.20        15.81 o                         
  -2   4  20        713.86        669.64        64.12 o                         
  -1   4  20          1.32         54.42        14.08 o                         
   0   4  20       1742.71       1725.27       145.10 o                         
   1   4  20         13.30         -1.29        17.13 o                         
   2   4  20        183.39        158.75        25.96 o                         
   3   4  20          1.87          4.64        12.49 o                         
   4   4  20        296.31        337.47        44.05 o                         
  -5   5  20         53.61         52.50        13.72 o                         
  -4   5  20        110.01        128.33        11.43 o                         
  -3   5  20        176.78        211.61        15.02 o                         
  -2   5  20         41.95         46.89        12.52 o                         
  -1   5  20        680.06        649.46        52.88 o                         
   0   5  20         84.98         85.89        15.38 o                         
   1   5  20        475.37        442.20        41.45 o                         
   2   5  20         17.35          8.22        15.80 o                         
   3   5  20        273.79        286.94        38.99 o                         
  -4   6  20        100.61         93.32        19.21 o                         
  -3   6  20         16.69         28.27        14.01 o                         
  -2   6  20         56.89         56.40        14.90 o                         
  -1   6  20         79.74        102.85        17.75 o                         
   0   6  20         68.61         73.47        11.67 o                         
   1   6  20          1.27         29.66         9.21 o                         
   2   6  20        255.23        241.70        34.30 o                         
  -1   7  20         27.69         30.08        18.26 o                         
   0   7  20          0.79         17.81        21.76 o                         
   1   7  20         66.05         82.23        19.80 o                         
  -5   0  21        356.47        359.97        55.20 o                         
  -3   0  21        796.47        799.52       102.76 o                         
  -1   0  21         40.11         71.12        45.26 o                         
   1   0  21         64.35         51.00        34.79 o                         
   3   0  21        969.68       1070.70       256.07 o                         
   5   0  21          0.05          5.94         9.05 o                         
  -6   1  21        112.14        123.20        20.56 o                         
  -5   1  21         72.81         62.31        13.76 o                         
  -4   1  21        285.23        298.33        31.61 o                         
  -3   1  21         17.84         10.65        16.23 o                         
  -2   1  21       1880.89       2036.89       394.89 o                         
  -1   1  21        325.16        659.94        39.44 o                         
   0   1  21         95.68         76.94        19.93 o                         
   1   1  21         78.26        115.89        22.45 o                         
   2   1  21        691.44        728.08       100.28 o                         
   3   1  21         12.60         12.64        11.59 o                         
   4   1  21         38.20         71.93         9.48 o                         
   5   1  21         18.15         37.40        16.45 o                         
  -6   2  21          4.17         13.03         8.39 o                         
  -5   2  21         85.66        121.86        18.51 o                         
  -4   2  21         34.81         32.42        11.84 o                         
  -3   2  21        362.67        352.77        28.12 o                         
  -2   2  21          5.52          7.17        17.66 o                         
  -1   2  21       1767.30       1900.99       193.67 o                         
   0   2  21         90.33         76.56        19.06 o                         
   1   2  21        878.68        794.76       115.45 o                         
   2   2  21        207.77        225.28        32.22 o                         
   3   2  21        532.00        495.30       109.97 o                         
   4   2  21          0.36          3.53         9.89 o                         
   5   2  21         57.31         64.56        21.49 o                         
  -6   3  21        106.17        108.40        10.08 o                         
  -5   3  21         61.30         75.23         9.18 o                         
  -4   3  21         26.60         24.21        10.31 o                         
  -3   3  21        139.37        128.56        15.56 o                         
  -2   3  21        789.77        704.54        66.42 o                         
  -1   3  21         29.01         72.22        15.79 o                         
   0   3  21        981.35        938.66        99.57 o                         
   1   3  21        318.31        307.10        32.26 o                         
   2   3  21        716.24        777.05        80.87 o                         
   3   3  21         23.45         28.12        13.67 o                         
   4   3  21         27.58         41.41         6.69 o                         
  -5   4  21         73.55         81.88         8.04 o                         
  -4   4  21         35.98         30.77        11.54 o                         
  -3   4  21        427.56        403.22        60.92 o                         
  -2   4  21          7.82         17.29        13.47 o                         
  -1   4  21          5.05          0.05        11.87 o                         
   0   4  21         13.97         16.79        16.22 o                         
   1   4  21        180.23        175.27        18.89 o                         
   2   4  21         71.34         37.24        14.86 o                         
   3   4  21        187.92        216.37        53.34 o                         
   4   4  21         60.87         68.27        12.69 o                         
  -4   5  21        162.51        178.63         9.00 o                         
  -3   5  21         43.62         51.70        11.60 o                         
  -2   5  21        232.44        227.97        31.41 o                         
  -1   5  21          1.31         36.97        13.18 o                         
   0   5  21         13.97         18.64        13.10 o                         
   1   5  21          7.46         25.06        14.45 o                         
   2   5  21         91.13         78.81        15.07 o                         
   3   5  21         60.61         33.54        16.00 o                         
  -3   6  21         73.47         85.76        12.64 o                         
  -2   6  21         12.52         13.66         8.44 o                         
  -1   6  21        263.94        168.13        38.11 o                         
   0   6  21         12.11         16.26         9.14 o                         
   1   6  21        198.83        188.52        22.69 o                         
   2   6  21         13.91         12.33         8.08 o                         
   0   7  21        151.39         49.83        31.09 o                         
  -6   0  22        261.11        189.81        25.00 o                         
  -4   0  22          1.40         -0.32        18.47 o                         
  -2   0  22        244.71        277.66        29.27 o                         
   0   0  22        618.44        789.15        47.71 o                         
   2   0  22        176.33        148.57        27.32 o                         
   4   0  22         22.12         23.85        11.29 o                         
  -6   1  22          0.42          7.58         7.40 o                         
  -5   1  22        120.06        122.27        14.20 o                         
  -4   1  22        127.40        107.05        14.53 o                         
  -3   1  22          7.98          2.58        19.37 o                         
  -2   1  22        363.32        307.10        41.00 o                         
  -1   1  22       1144.82       1078.91        99.40 o                         
   0   1  22         43.66         32.57        21.96 o                         
   1   1  22         41.45         13.93        19.90 o                         
   2   1  22          1.97          8.79        14.68 o                         
   3   1  22         16.54         20.49        10.09 o                         
   4   1  22          0.36          2.17         7.93 o                         
   5   1  22          3.50         10.62        16.98 o                         
  -6   2  22         39.81         35.41         7.81 o                         
  -5   2  22         15.37         15.66         9.56 o                         
  -4   2  22         46.09         43.84        11.10 o                         
  -3   2  22        143.27        125.78        16.01 o                         
  -2   2  22        133.35        175.34        19.60 o                         
  -1   2  22         31.70        109.71        26.85 o                         
   0   2  22         48.38         40.03        16.27 o                         
   1   2  22          7.89         14.10         8.46 o                         
   2   2  22        131.40        150.10        37.87 o                         
   3   2  22          1.00         11.28        12.05 o                         
   4   2  22        165.84        247.11        11.54 o                         
  -5   3  22         45.92         65.84         7.85 o                         
  -4   3  22        197.79        216.71        37.45 o                         
  -3   3  22        110.66         87.19        16.81 o                         
  -2   3  22         53.75         62.49        14.42 o                         
  -1   3  22         27.94         46.31        13.24 o                         
   0   3  22         26.21         24.82        19.30 o                         
   1   3  22         83.65         82.16        18.41 o                         
   2   3  22         18.09         21.17        15.22 o                         
   3   3  22        139.91        126.32        48.59 o                         
   4   3  22          6.79          6.36         9.01 o                         
  -5   4  22         19.60         15.68         8.29 o                         
  -4   4  22        115.86        127.57        10.02 o                         
  -3   4  22         28.97         36.63        11.74 o                         
  -2   4  22         15.96          7.29        10.83 o                         
  -1   4  22         11.45         22.03        13.15 o                         
   0   4  22        362.28        354.96        30.60 o                         
   1   4  22          1.26         11.24        14.42 o                         
   2   4  22         22.00         22.34        13.29 o                         
   3   4  22        163.41        221.03        11.91 o                         
  -4   5  22         40.74         32.69         5.97 o                         
  -3   5  22          2.56         10.36         9.13 o                         
  -2   5  22         39.45         41.12        12.18 o                         
  -1   5  22        166.92        136.27        16.72 o                         
   0   5  22         33.02         28.21        11.70 o                         
   1   5  22         96.62         89.32        13.78 o                         
   2   5  22        271.43        204.09        43.11 o                         
   3   5  22          0.47         -1.62        19.71 o                         
  -2   6  22         91.96         72.62        15.18 o                         
  -1   6  22         22.70         27.21        18.86 o                         
   0   6  22          0.27          3.41         5.85 o                         
   1   6  22          0.39          4.51         6.22 o                         
  -5   0  23          0.10          1.76        11.81 o                         
  -3   0  23        182.77         57.73        57.27 o                         
  -1   0  23         14.99          2.80        29.01 o                         
   1   0  23        473.52        436.10        64.37 o                         
   3   0  23        192.94        246.04        19.25 o                         
  -6   1  23         25.29          3.38        23.40 o                         
  -5   1  23         64.40         63.41         9.00 o                         
  -4   1  23         16.59         18.27        14.24 o                         
  -3   1  23        478.16        401.95        63.70 o                         
  -2   1  23        381.89        415.96        48.13 o                         
  -1   1  23         26.43         54.35        22.64 o                         
   0   1  23         12.87          5.77        19.59 o                         
   1   1  23        107.64        147.12        21.13 o                         
   2   1  23        144.32        167.15        23.33 o                         
   3   1  23         22.41         28.42         8.89 o                         
   4   1  23          7.16         20.16         8.47 o                         
  -6   2  23         14.52          0.19        19.14 o                         
  -5   2  23         43.12         42.86         9.83 o                         
  -4   2  23         28.71         36.23        10.06 o                         
  -3   2  23          0.94         -2.88        15.66 o                         
  -2   2  23          4.04          6.88        16.33 o                         
  -1   2  23        263.58        264.52        48.02 o                         
   0   2  23         13.07         18.64        17.24 o                         
   1   2  23         23.55         13.06        13.87 o                         
   2   2  23         25.33         29.86        16.04 o                         
   3   2  23         69.20         80.11        18.92 o                         
   4   2  23          7.27          6.15         8.33 o                         
  -5   3  23          3.99          6.76         6.80 o                         
  -4   3  23          5.68         12.90         8.81 o                         
  -3   3  23         51.59         41.19        15.31 o                         
  -2   3  23         31.54         43.55        14.43 o                         
  -1   3  23        224.40        200.05        25.00 o                         
   0   3  23         69.49         75.88        18.09 o                         
   1   3  23        129.07        148.29        24.96 o                         
   2   3  23        141.80        189.58        28.91 o                         
   3   3  23         55.53         81.52        18.33 o                         
   4   3  23         66.71         94.53        12.59 o                         
  -5   4  23         14.30         22.84        17.83 o                         
  -4   4  23          0.35          5.27         7.15 o                         
  -3   4  23          1.84          4.45        11.54 o                         
  -2   4  23          1.17          5.04         9.78 o                         
  -1   4  23         11.79          9.67        19.25 o                         
   0   4  23          0.15          5.80        12.83 o                         
   1   4  23         70.41         50.84        12.74 o                         
   2   4  23         12.13         24.04        15.39 o                         
   3   4  23        219.79        265.17        21.77 o                         
  -4   5  23          4.77          7.28        18.01 o                         
  -3   5  23         33.77         27.88         7.90 o                         
  -2   5  23          4.19          4.75         9.94 o                         
  -1   5  23         38.09         36.44        13.46 o                         
   0   5  23        112.42        133.48        17.36 o                         
   1   5  23         54.40         43.08        11.40 o                         
   2   5  23         27.49         24.84         7.06 o                         
  -1   6  23         44.55         26.27        24.70 o                         
   0   6  23         38.96         21.65        30.51 o                         
  -4   0  24         19.29         33.23        23.86 o                         
  -2   0  24         44.40         15.44        45.82 o                         
   0   0  24       1798.61       1812.02        57.58 o                         
   2   0  24         61.23         91.16        22.66 o                         
   4   0  24        257.77        413.27        18.20 o                         
  -5   1  24        199.37        186.50        22.25 o                         
  -4   1  24         25.17         18.95        16.79 o                         
  -3   1  24         63.35         54.76        16.72 o                         
  -2   1  24        145.92        151.21        26.95 o                         
  -1   1  24        688.67        611.73        52.57 o                         
   0   1  24          4.74         29.94        19.94 o                         
   1   1  24         96.88        103.07        18.33 o                         
   2   1  24         85.18         93.40        16.16 o                         
   3   1  24        353.54        471.51        91.47 o                         
   4   1  24         61.00         84.04         7.94 o                         
  -5   2  24          4.92          9.09         8.81 o                         
  -4   2  24        146.34        166.00        25.40 o                         
  -3   2  24          2.46         17.56        15.48 o                         
  -2   2  24        386.08        400.84        43.56 o                         
  -1   2  24         56.58         39.48        16.88 o                         
   0   2  24        238.41        266.24        28.39 o                         
   1   2  24          4.81          9.40         7.61 o                         
   2   2  24        272.97        328.02        65.83 o                         
   3   2  24          4.83          6.29         8.06 o                         
   4   2  24        206.79        277.99        20.56 o                         
  -5   3  24         72.23         79.61        35.27 o                         
  -4   3  24         89.90        131.39        23.66 o                         
  -3   3  24         98.39        102.29        15.69 o                         
  -2   3  24        171.88        167.37        21.52 o                         
  -1   3  24        515.56        528.83        65.69 o                         
   0   3  24         53.43         47.92        21.37 o                         
   1   3  24         39.81         12.37         9.55 o                         
   2   3  24          0.10         14.62        11.62 o                         
   3   3  24        106.91        156.49        21.69 o                         
  -4   4  24          3.08          7.93         7.59 o                         
  -3   4  24          0.71          5.80        10.08 o                         
  -2   4  24        117.29        111.03        10.07 o                         
  -1   4  24          7.27         18.40        14.39 o                         
   0   4  24        290.89        390.00        47.38 o                         
   1   4  24         53.52         83.47        15.40 o                         
   2   4  24         42.06         38.67        12.93 o                         
   3   4  24          0.52          0.80        17.80 o                         
  -3   5  24         25.24         36.77         8.72 o                         
  -2   5  24          3.37          6.56        12.14 o                         
  -1   5  24         98.10         82.34        15.65 o                         
   0   5  24        141.54        120.49        25.12 o                         
   1   5  24         93.61         85.43        16.17 o                         
   2   5  24         55.94         65.32        17.74 o                         
  -1   6  24          3.27         -2.97        31.69 o                         
   0   6  24         35.96         58.22        35.68 o                         
  -5   0  25          9.90         11.81        11.20 o                         
  -3   0  25        454.71        282.79        54.57 o                         
  -1   0  25        394.86        387.78        67.31 o                         
   1   0  25        455.36        413.19        36.92 o                         
   3   0  25        100.68        153.22        12.59 o                         
  -5   1  25          0.15          5.80         9.90 o                         
  -4   1  25        394.65        322.98        66.10 o                         
  -3   1  25        131.36        108.47        17.11 o                         
  -2   1  25        256.17        227.73        34.46 o                         
  -1   1  25         47.41         27.53        25.32 o                         
   0   1  25        577.01        600.13        43.61 o                         
   1   1  25          0.25         16.71        12.40 o                         
   2   1  25        101.47        168.50        25.79 o                         
   3   1  25          1.22         -2.17        10.37 o                         
  -5   2  25        281.23        252.13        36.97 o                         
  -4   2  25          3.23         11.18         9.29 o                         
  -3   2  25        118.44        118.01        13.47 o                         
  -2   2  25         10.30         13.38        12.72 o                         
  -1   2  25        131.44        135.38        40.07 o                         
   0   2  25         70.87         50.97        16.22 o                         
   1   2  25       1191.20       1265.56       181.53 o                         
   2   2  25         27.91         31.61        11.83 o                         
   3   2  25         88.32        145.89        20.54 o                         
  -4   3  25        331.46        395.61        38.58 o                         
  -3   3  25         10.52          9.12         8.56 o                         
  -2   3  25         67.22         74.29        10.99 o                         
  -1   3  25         16.61         27.86        12.26 o                         
   0   3  25        727.74        877.99       107.52 o                         
   1   3  25         15.56         10.40        18.39 o                         
   2   3  25        145.36        163.96        40.61 o                         
   3   3  25         66.95         87.12         8.22 o                         
  -4   4  25          3.86         -1.77        12.08 o                         
  -3   4  25        163.02        175.17        13.57 o                         
  -2   4  25          0.71          3.95         6.89 o                         
  -1   4  25        444.46        446.13        75.78 o                         
   0   4  25         20.93         34.27        12.25 o                         
   1   4  25         89.24        102.63        19.20 o                         
   2   4  25          0.02         -0.10        10.31 o                         
  -2   5  25        157.40        137.23        62.28 o                         
  -1   5  25        101.23        101.09        32.82 o                         
   0   5  25        113.03        114.44        18.06 o                         
   1   5  25         18.00         22.64        11.30 o                         
  -4   0  26        387.60        417.93        27.04 o                         
  -2   0  26        176.61        138.06        56.60 o                         
   0   0  26         18.54         27.04        24.57 o                         
   2   0  26        796.74       1093.24       355.53 o                         
  -5   1  26         24.95         30.52        10.23 o                         
  -4   1  26          5.71         -3.76        11.74 o                         
  -3   1  26        574.88        539.33        61.03 o                         
  -2   1  26         88.89         57.11        21.65 o                         
  -1   1  26         84.21         85.84        25.75 o                         
   0   1  26         39.35         41.63        14.70 o                         
   1   1  26        350.01        434.80        75.29 o                         
   2   1  26         22.81         10.55         8.94 o                         
   3   1  26         24.05         43.15         8.26 o                         
  -5   2  26          1.21        -19.46        25.81 o                         
  -4   2  26          8.35          9.75         7.33 o                         
  -3   2  26          2.31         10.56        11.25 o                         
  -2   2  26        292.83        277.46        42.83 o                         
  -1   2  26          0.05         92.63        17.14 o                         
   0   2  26        236.28        254.73        27.29 o                         
   1   2  26          6.02         26.94        11.89 o                         
   2   2  26        111.81        138.87        27.78 o                         
   3   2  26          0.02          1.32        11.57 o                         
  -4   3  26         20.64         21.53         8.96 o                         
  -3   3  26        177.27        153.29        36.70 o                         
  -2   3  26        228.65        184.90        28.20 o                         
  -1   3  26        102.17         96.02        17.22 o                         
   0   3  26         75.16         82.41        12.97 o                         
   1   3  26        128.34        112.41        29.26 o                         
   2   3  26          0.05         -1.77        10.62 o                         
  -3   4  26          0.77         17.59         8.67 o                         
  -2   4  26         64.99         36.32        19.37 o                         
  -1   4  26          3.30          7.76         9.92 o                         
   0   4  26         18.86         44.35         9.59 o                         
   1   4  26         71.58         57.32        11.94 o                         
   2   4  26        331.07        261.42        19.02 o                         
  -1   5  26         52.66         18.43        24.51 o                         
   0   5  26          1.66          4.55        25.35 o                         
  -3   0  27          8.40        -26.51        27.20 o                         
  -1   0  27        107.31         63.72        56.66 o                         
   1   0  27         25.77         30.12        12.36 o                         
   3   0  27         16.96         20.32        18.42 o                         
  -4   1  27          4.38          6.46         9.58 o                         
  -3   1  27         15.70         16.16        12.36 o                         
  -2   1  27        196.18        196.32        28.38 o                         
  -1   1  27        138.19        142.81        17.15 o                         
   0   1  27          0.11          1.59         7.91 o                         
   1   1  27         67.85         88.80        14.99 o                         
   2   1  27         35.19         53.63         9.93 o                         
   3   1  27          0.81          3.07        15.82 o                         
  -4   2  27          2.56          1.54         8.94 o                         
  -3   2  27         82.35         81.57        13.79 o                         
  -2   2  27          1.90          4.62        13.60 o                         
  -1   2  27         41.31         30.79        11.63 o                         
   0   2  27          3.05         -5.33         9.74 o                         
   1   2  27         34.65         50.27        15.83 o                         
   2   2  27         23.87         32.75         6.76 o                         
  -3   3  27         16.28         19.67         5.91 o                         
  -2   3  27        171.81        157.39        38.11 o                         
  -1   3  27          6.52         17.81        11.11 o                         
   0   3  27          0.25          5.96         8.82 o                         
   1   3  27          0.96          6.77        12.27 o                         
   2   3  27          5.92         20.61        11.66 o                         
  -3   4  27          0.55         -0.98        17.16 o                         
  -2   4  27         22.69          3.81        19.31 o                         
  -1   4  27         22.91         23.37         7.99 o                         
   0   4  27          0.11         -4.09        10.85 o                         
   1   4  27         14.82         21.94        14.92 o                         
  -4   0  28        126.35        158.62        14.60 o                         
  -2   0  28         15.71         40.25        18.99 o                         
   0   0  28          1.79          0.87        13.61 o                         
   2   0  28        230.56        278.17       114.31 o                         
  -4   1  28          0.10        -14.01        14.01 o                         
  -3   1  28         36.15         34.20        10.81 o                         
  -2   1  28         16.55          5.08        11.10 o                         
  -1   1  28         21.86         31.51        12.86 o                         
   0   1  28         18.10         16.51        11.27 o                         
   1   1  28         91.81        117.28        30.75 o                         
   2   1  28          2.04          4.75         8.53 o                         
  -4   2  28         35.79         39.91        18.36 o                         
  -3   2  28          1.95          1.70         7.32 o                         
  -2   2  28        108.92         97.17        21.92 o                         
  -1   2  28         27.58         22.20         8.54 o                         
   0   2  28          8.17          9.45        14.78 o                         
   1   2  28          0.35         11.70        12.23 o                         
   2   2  28         14.24         30.06        18.75 o                         
  -3   3  28         30.65         46.61        22.35 o                         
  -2   3  28         93.07         88.70         8.87 o                         
  -1   3  28          2.64         16.92         8.89 o                         
   0   3  28         72.92         68.86        20.55 o                         
   1   3  28          7.19         11.47        19.94 o                         
  -1   4  28          0.83         -5.32        37.27 o                         
   0   4  28          0.96         21.74        38.87 o                         
  -3   0  29          5.51         25.82        20.31 o                         
  -1   0  29        438.93        417.42        68.87 o                         
   1   0  29        114.43        153.30        65.02 o                         
  -3   1  29          0.14         -7.64         8.18 o                         
  -2   1  29        219.84        202.71        28.06 o                         
  -1   1  29        145.11        149.22        25.16 o                         
   0   1  29         18.60         23.14        13.35 o                         
   1   1  29         50.48         88.40        23.43 o                         
  -3   2  29        222.34        203.55        20.15 o                         
  -2   2  29          3.49          7.02         6.02 o                         
  -1   2  29        100.65         98.33        21.23 o                         
   0   2  29          0.66         -1.67        12.33 o                         
   1   2  29          9.96          9.10        10.32 o                         
  -1   3  29          6.54         -9.64        28.17 o                         
   0   3  29         30.01         18.81        17.32 o                         
  -2   0  30        209.43        164.79        42.35 o                         
   0   0  30        175.21        178.43        34.39 o                         
  -2   1  30         42.10         30.27         6.93 o                         
  -1   1  30        239.05        176.92        35.75 o                         
   0   1  30         39.81         41.48        13.99 o                         
  -1   2  30          9.24         -0.84        16.82 o                         
   0   2  30        384.71        149.52        49.20 o                         
                                                                                
